# Supplementary material for: Analysis of transcriptional response in haploid and diploid Schizosaccharomyces pombe under genotoxic stress
Source: G3 (Bethesda). 2024 Aug 9;14(9):jkae177. doi: 10.1093/g3journal/jkae177 (PMC11373635; doi:10.1093/g3journal/jkae177)
Supplement: jkae177_Supplementary_Data [file jkae177_supplementary_data.zip]

Archive with 10 entries (10 files):
- Figure_S1_G3-2024-405152.pdf
- Figure_S2_G3-2024-405152.pdf
- Supplemental_Material_Legends_G3-2024-405152.pdf
- Table_S1_G3-2024-405152.pdf
- Table_S2_G3-2024-405152.pdf
- Table_S3_G3-2024-405152.pdf
- Table_S4_G3-2024-405152.csv
- Table_S5_G3-2024-405152.csv
- Table_S6_G3-2024-405152.csv
- Table_S7_G3-2024-405152.csv
