# Supplementary material for: Analysis of transcriptional response in haploid and diploid Schizosaccharomyces pombe under genotoxic stress
Source: G3 (Bethesda). 2024 Aug 9;14(9):jkae177. doi: 10.1093/g3journal/jkae177 (PMC11373635; doi:10.1093/g3journal/jkae177)
Supplement: jkae177_Supplementary_Data [file jkae177_supplementary_data.zip › Table_S4_G3-2024-405152.csv]

Diploid NT vs Haploid NT
Gene	log2 Fold Change	Adjusted p-value
SPCC584.03c	-0.779138002	3.22E-21
zrt1	1.024478984	2.62E-19
hsp90	1.224101352	2.51E-18
ppk31	-0.644996145	5.39E-18
mae2	1.672400018	1.38E-17
cut12	-1.137509033	1.65E-15
pex32	-0.606126648	1.65E-15
nte1	-0.638247227	3.62E-15
its3	-0.589538833	6.71E-15
SPAC1783.01	-1.117616597	8.63E-13
spa2	-0.950783857	8.63E-13
SPAP8A3.13c	-1.028035144	1.73E-12
bud6	-0.601280234	1.53E-11
SPAC1B3.15c	-0.972330948	1.03E-10
mug86	-1.170425047	1.64E-10
gyp1	-0.790638371	2.35E-10
cul3	-0.712539603	5.40E-10
pfl8	-1.241430542	8.50E-10
mss1	-0.54013909	1.19E-09
SPAC3H5.08c	-0.726899313	1.20E-09
tra1	-0.770232266	1.20E-09
cdc1	-0.603505931	1.21E-09
ubp12	-0.526735432	1.21E-09
SPAC25B8.12c	0.863378751	2.15E-09
bub1	-0.62662717	2.67E-09
pfl7	2.573904102	4.11E-09
wtf19	-0.75838305	1.13E-08
taz1	-0.448203697	1.32E-08
cdc17	-0.908420894	1.58E-08
zym1	-1.856862464	2.09E-08
SPAC1786.02	0.693449827	2.09E-08
cmt2	0.690637805	2.09E-08
fba1	1.315163888	2.09E-08
atd3	-0.739184566	3.07E-08
mok11	-0.742847902	3.88E-08
jmj3	-0.367116431	3.88E-08
pgc1	-0.466292074	3.95E-08
apl4	-0.470388077	4.07E-08
SPAC5H10.03	1.001387423	5.77E-08
sod22	-0.677035631	9.73E-08
asc1	0.489191071	1.11E-07
SPCC553.10	0.808333842	1.27E-07
SPAC1F12.04c	0.823209065	1.31E-07
eng1	0.877837749	1.83E-07
SPCC757.12	0.607317168	3.51E-07
nce103	0.783610414	4.05E-07
gcn1	-0.513399702	6.84E-07
SPBC30B4.09	-0.988110188	8.49E-07
fub2	-1.029258046	8.97E-07
SPCC4G3.12c	-1.260606454	9.41E-07
SPCC338.18	-0.952277948	1.25E-06
scr1	-0.761187581	1.29E-06
rsa1	-0.675279063	1.65E-06
mas5	0.634664659	2.40E-06
nup124	-0.837144822	2.55E-06
pss1	0.766678503	3.02E-06
mcm5	-0.561978094	3.76E-06
hsr1	-0.605406995	4.01E-06
SPCC757.13	-0.642593322	4.47E-06
cut7	-0.534898333	4.97E-06
hrp1	-0.686872817	5.00E-06
wtf9	-0.691858942	5.02E-06
trm734	-0.679091393	5.18E-06
SPAC16A10.01	-0.503963215	6.06E-06
ctp1	-0.520848456	6.46E-06
gto2	-0.697656971	6.56E-06
rtr1	-0.887519398	8.08E-06
fes1	0.683614142	8.44E-06
SPAPB24D3.02c	-0.59379174	8.88E-06
yak3	-0.888649333	9.74E-06
nup146	-0.388568488	9.74E-06
uap2	-0.443589652	9.74E-06
atg13	-0.776474856	1.07E-05
cnd1	-0.539328217	1.07E-05
cgr1	-0.507578726	1.08E-05
SPBC1685.04	-0.676141748	1.13E-05
mam3	-0.796120209	1.18E-05
SPACUNK4.13c	-0.445508187	1.18E-05
SPAC25A8.03c	-0.967295031	1.43E-05
spg4	-0.795651476	1.43E-05
dak2	0.926324893	1.57E-05
SPBC26H8.13c	-0.440571991	1.64E-05
wtf23	-0.797513274	1.74E-05
abc3	0.485817732	1.75E-05
cut14	-0.460737493	1.77E-05
SPBC83.16c	-0.582658733	2.03E-05
SPCC569.07	0.584332086	2.10E-05
sro1	0.788597211	2.19E-05
SPCC1020.13c	-0.300183409	2.31E-05
ntr1	-0.459210581	2.80E-05
SPAC11D3.02c	0.665446832	3.04E-05
ort1	-0.367448425	3.04E-05
mdl1	-0.376082644	3.13E-05
SPAC57A7.05	-0.620165465	3.29E-05
SPCC757.05c	-0.533477683	3.29E-05
SPCC1827.07c	-0.613403439	3.48E-05
cho2	0.576308171	3.63E-05
SPAC2E1P3.01	-1.034836917	3.78E-05
dph1	-0.476269376	3.82E-05
rad8	-0.693243125	3.87E-05
SPAC1952.09c	-0.662234895	4.27E-05
tor2	-0.459671639	4.40E-05
bgs2	-0.304930879	4.97E-05
SPCC1529.01	-0.913936386	5.36E-05
prp22	-0.382142907	5.68E-05
SPBPB10D8.02c	3.510299604	5.99E-05
SPBC8D2.11	-0.521722248	6.15E-05
erg1	0.811319375	6.67E-05
SPBC19G7.18c	-0.644801215	6.81E-05
rmn1	-0.477611616	6.92E-05
gti1	-0.566220918	7.10E-05
bcs1	-0.438408121	7.59E-05
str3	2.0757054	9.62E-05
SPBC409.08	0.558400689	9.62E-05
ecl2	0.488616782	0.000101439
reg1	-0.335182676	0.000101516
rrn6	-0.345237703	0.000101646
mug168	-1.271166306	0.000118482
grx4	0.40966324	0.00013262
aly1	-0.244329756	0.000134822
erg28	0.813129312	0.000134822
SPBPB2B2.05	2.589073037	0.000143501
SPBC21B10.08c	0.662430384	0.000147941
msy2	-0.508254609	0.000153686
erg32	-0.433700909	0.000153686
pyk1	0.704428304	0.000158928
nep2	-0.590375722	0.000159877
gef3	-0.432681747	0.000172826
ght8	0.586447476	0.000172826
trm732	-0.528633378	0.000172826
slc1	0.687494598	0.000190562
dhx29	-0.691112033	0.000191908
SPBC1683.02	0.789382118	0.000197847
scn3	-0.514838525	0.000198621
vps1301	-0.62739528	0.000198621
SPCC1393.12	-0.585091198	0.000218071
end4	-0.670183238	0.000231173
SPBPB8B6.02c	1.998910268	0.000258575
SPBPB7E8.01	0.7897387	0.000269431
cdr1	-0.371682438	0.00027043
erv1	0.549932165	0.000309308
iah1	0.646738544	0.000326013
SPAC11D3.01c	0.53396832	0.000329207
SPAC3F10.12c	-0.499220146	0.000329485
msy1	-0.512979645	0.000342953
trk2	-0.432616805	0.000372279
cut1	-0.623256461	0.000372279
rec10	-0.75997356	0.000409558
tdh1	1.374016193	0.000409558
dbl2	-0.343219822	0.000416584
ymc1	-0.724300436	0.000420755
ctr4	1.075651313	0.000423882
ear1	-0.414130423	0.000435608
tel1	-0.427698613	0.000443561
SPCC569.09	-0.650874729	0.000443561
SPBC1685.17	0.81033203	0.000447611
mtl2	-0.319975474	0.000460504
cfh2	-0.31081876	0.000487068
htr11	-0.644182489	0.000507124
ght5	0.958047104	0.000507124
bbc1	-0.607640399	0.000531175
shm1	0.756822731	0.000549959
SPBC16H5.14c	-0.725681087	0.000615893
cis4	-0.348885425	0.000625076
grt1	1.551714875	0.000625076
ssc1	0.36706405	0.000637396
SPBPB10D8.01	1.910122172	0.00065327
wsc1	-0.528639669	0.000685043
SPAC139.05	-0.547482475	0.000696877
SPAC11H11.03c	-0.488930581	0.000707412
dea2	0.486357445	0.000729693
ftm6	-1.016313244	0.00076743
SPAC7D4.12c	-0.386853269	0.000795901
yhb1	0.955091733	0.000807421
cta5	-0.340105168	0.00081705
SPAC1071.11	-0.470176238	0.000885437
aat1	0.747540274	0.000896606
SPAC15E1.02c	-1.097242909	0.000943593
SPAC977.18	-0.749394371	0.000969107
xrc4	-0.525638664	0.000991279
cmk2	-0.478924697	0.001033972
fft1	-0.740972683	0.001060615
rif1	-0.35110122	0.001066192
vps20	-0.407721273	0.001120987
cbr1	0.452242791	0.001192919
art1	-0.395926795	0.001209651
cwf19	-0.427714054	0.001218282
tim15	-1.179830674	0.001227663
mtx2	-0.421910767	0.001270215
mss51	-0.550741088	0.001358513
mal3	0.326779267	0.001367311
SPAC14C4.10c	-0.546964381	0.001378381
SPCC4G3.03	-0.809967915	0.001378381
SPBPB2B2.06c	2.327299107	0.001429345
snd1	0.529637584	0.001470771
fmo1	0.425985653	0.001476382
nup60	0.241314935	0.001476382
hcr1	0.327826735	0.001487141
swd3	0.432452946	0.001487141
ssa2	0.887527471	0.001487141
mok12	-0.803839122	0.001517216
rfc1	-0.309098335	0.001546932
gef1	-0.352450798	0.001591189
gln1	0.438642817	0.001591189
arv1	-0.410305135	0.001591189
ade2	0.437925856	0.001591189
tol1	0.427979874	0.001591189
spa1	-0.386875716	0.001613138
adi1	0.524902395	0.001616843
tsr1	-0.4362756	0.001678476
SPBC530.02	-1.011079599	0.001678476
ufd1	-0.548770576	0.001678476
sen1	-0.574150461	0.001761666
hrb1	-0.566133443	0.001777863
otu2	-0.455946339	0.001873176
bst1	-0.331451694	0.001908538
ptr2	0.707181894	0.001908538
atg1802	-0.53617033	0.002149542
adh1	1.119402581	0.002162019
ctr5	0.529162944	0.002223828
mfs3	-1.21089669	0.002223828
lvs1	-0.64349854	0.002223828
pho84	0.985148098	0.002223828
rox3	-0.270525159	0.002223828
SPCC569.02c	1.251720631	0.002223828
mrs1	0.356265727	0.002299317
SPCPB16A4.06c	-0.874457245	0.002386032
nup131	-0.419852335	0.002421965
dbl6	-0.423354726	0.00249511
aco2	0.446623728	0.002523117
sua1	0.762890881	0.00252707
SPBC1198.07c	-0.357337092	0.002551932
alg9	0.329967068	0.00259797
asr1	-0.601460006	0.002677104
pfk1	0.541838406	0.002771359
qrs1	0.257573562	0.002792011
SPAC343.06c	-0.343646882	0.002854689
hri1	-0.399901302	0.00287678
pex7	0.864866318	0.002877464
mis17	-0.324208054	0.002891229
SPAC1A6.03c	0.333003487	0.002952647
pda1	0.317822457	0.003187746
kha1	-0.342679351	0.003343636
aut12	-0.41759054	0.003376157
cut4	-0.412168432	0.00337979
pof4	-0.677841109	0.00337979
tpx1	0.490207266	0.003385441
cnp3	0.358123099	0.003484388
SPBC19C7.04c	-0.599879369	0.003530355
SPAC688.03c	-0.611985721	0.003541091
tyr1	0.434438176	0.003541091
toa2	-0.315166011	0.003609544
yip3	-0.329617066	0.003869294
cbc3	-0.343527169	0.003912531
SPCC1259.08	-0.452571377	0.003953873
sec15	-0.539504154	0.004202882
SPCC594.04c	-0.577397443	0.004502408
SPAC607.07c	-0.263112632	0.004623205
atg20	-0.6904205	0.004623205
SPBC359.01	0.306211781	0.004624658
lsb4	-0.280326517	0.00465974
iqw1	-0.403429861	0.004772943
SPCC794.03	-0.514701388	0.005030654
gsa1	0.243810148	0.005034397
acl1	0.385330799	0.005040796
omt2	1.58390274	0.005225163
rpl1801	0.618162053	0.005225163
brr2	-0.623313979	0.005345051
mug182	-0.263611867	0.005495881
pof2	-0.289812081	0.005539795
spp41	-0.491655433	0.005579396
pho1	0.823152256	0.005677035
pal1	-0.286795028	0.005693599
SPAPJ691.02	-0.434817083	0.005763528
idi1	0.471627104	0.006055975
frs2	0.492508096	0.006071502
his1	0.483917515	0.006092703
tpp2	-0.485522721	0.006092703
ssu72	-0.54187894	0.006102708
nhm1	0.47006188	0.006193373
SPAC29A4.02c	0.478507376	0.00626384
lub1	0.290528117	0.00626384
pdi3	-0.300799523	0.00641995
exg1	0.494216018	0.006474194
syj2	-0.4112874	0.007049877
erg24	-0.341380646	0.007049877
tma22	-0.274803561	0.007049877
inh1	-0.35347764	0.007172833
sam1	0.883437643	0.007276746
alg12	-0.395445412	0.007425346
mfm2	0.843005974	0.00751954
bgs3	-0.284004286	0.007895246
mlo3	0.475920495	0.007940194
adg2	0.522785913	0.008019151
git3	-0.262845435	0.008024355
krp1	-0.248044593	0.008196098
cut2	-0.412831931	0.008196098
gpm1	1.109773111	0.008214622
SPAPB24D3.06c	-0.468546387	0.008347756
lem2	-0.274956255	0.008844419
SPBPB2B2.01	1.259651117	0.008866508
SPBC21B10.02	-0.337488903	0.008994957
cmk1	-0.374130728	0.009036665
aha1	0.81897022	0.009036665
alp1	0.408547428	0.009036665
chr4	-0.347667743	0.009036665
wtf13	-0.670073634	0.009036665
mta1	0.515872084	0.009328317
bit2	-0.842314508	0.009401697
SPAC2E1P3.05c	0.896243761	0.009401697
rrp1	-0.283591728	0.009401697
pof11	-0.289202417	0.009401697
SPBC20F10.02c	-0.33711865	0.009507289
ppr7	-0.306958646	0.00969104
vma11	-0.227242894	0.010120124
rpl1002	0.50611695	0.010191983
tif212	0.308142484	0.010333181
cut3	-0.525649082	0.010389855
swc3	-0.339620437	0.010394388
osh3	-0.591136266	0.010453729
pst2	-0.308372479	0.010514833
pom152	-0.333590081	0.010514833
tim8	-0.493746776	0.010787242
nif1	-0.593712019	0.010964019
rpn1301	-0.328323924	0.011097954
SPAC458.02c	0.303054658	0.011541452
wtf16	-0.573109754	0.011541452
sir1	0.391251005	0.011785139
thi5	-0.276945753	0.011806351
tad3	0.415569527	0.011809783
cbp6	-0.392872478	0.011809783
cue3	-0.290625297	0.011809783
erj5	0.383950219	0.011837403
cki3	-0.276197253	0.011850855
mdm28	-0.513978995	0.011851881
ubp8	-0.307814749	0.01203425
ser1	0.590315821	0.012074544
cct5	0.206052096	0.012342917
tif213	0.518140663	0.012411725
SPCC330.07c	-0.758273912	0.012411725
SPAC1F8.04c	0.691051959	0.012421281
SPBC21.03c	-1.718593643	0.012421281
SPBC115.03	0.477862706	0.012572931
kap104	-0.309691143	0.012814137
fic1	-0.305426794	0.012883485
atg3	-0.354782374	0.013075939
SPCC1020.07	-0.591672488	0.013075939
rad31	0.345156846	0.013279798
dug1	0.362583939	0.013279798
png2	-0.291480452	0.013279798
abp2	0.410013282	0.013279798
nde1	-0.406328028	0.013406202
gpd3	1.049917229	0.013734394
pst1	-0.555984898	0.013734394
dbp9	-0.75322467	0.013801922
mic26	-0.236876222	0.013821741
cbf12	0.247570876	0.013937454
dcn1	0.383986422	0.014052554
mvp1	-0.320801649	0.014136214
usp109	0.329179753	0.014490614
SPAC27D7.09c	0.924875182	0.014496632
mug135	-0.48507473	0.014561254
pof5	-0.595499311	0.014607701
mbx1	-0.384031551	0.014607701
not1	-0.448644694	0.015041132
SPBC428.15	-0.365102348	0.01507239
hht2	-0.27757545	0.01507239
fra2	0.316427607	0.015324787
rho2	-0.331981455	0.015324787
wtf4	-0.706968498	0.015324787
ale1	-0.54946992	0.015338423
atp18	-0.450779342	0.015578842
npp1	-0.260195278	0.015620398
ssa1	0.726082559	0.015792359
mge1	0.304781933	0.015932078
mxr2	-0.418002195	0.016036946
pgk1	1.285787622	0.016256854
atg15	-0.295021763	0.016714049
wsp1	-0.470195204	0.016714049
cox14	-0.270178506	0.01695261
ulp2	-0.327890484	0.016971605
pfl3	0.378510229	0.016971605
mug68	-0.429932755	0.017176144
SPBC18E5.01	0.389641118	0.0172382
SPAC1039.06	-0.610921422	0.017354436
sst2	-0.30141922	0.017460888
pib1	-0.242719376	0.017460888
SPCC1827.03c	0.476521795	0.017505437
ppn1	0.305957302	0.017590704
cfh1	-0.314807427	0.017634581
lsk1	-0.25622245	0.017634581
SPAC24C9.04	-0.335929739	0.017797194
SPBC3B8.04c	-0.241946585	0.018118007
cit1	0.258468236	0.018184514
SPBC119.16c	-0.37883461	0.01862604
coq7	0.27812971	0.018679242
taf2	-0.323881321	0.019216075
pof12	-0.312063149	0.019667218
cbs2	0.313089978	0.020199253
sea2	-0.336171953	0.020415364
ckb2	-0.26506294	0.020415364
eno101	1.228045147	0.020491847
ice2	-0.25399656	0.020536022
ftm2	-0.643191486	0.020537797
rpl801	0.594737108	0.020924879
grp1	0.233838349	0.020924879
rps403	0.519379334	0.020982557
gus1	0.440747668	0.021042822
SPAC977.14c	0.763712213	0.021430034
atp15	-0.35893166	0.021430034
SPBC18H10.05	-0.358608367	0.021521277
rps1402	0.651864315	0.021657622
SPBC28F2.05c	-0.281360131	0.021809647
mcm7	0.294279458	0.022133743
rho5	-0.552970069	0.022359679
mug109	-0.410127862	0.022359679
skp1	-0.314019451	0.022426445
ahk1	-0.283988321	0.022554688
mcp7	-0.690413577	0.02266282
rpb3	0.242242179	0.022704741
SPAC977.17	0.488210754	0.022735308
gef2	-0.330454251	0.022735308
rpl1701	0.423512863	0.022809009
gnd1	0.326544287	0.02310502
kgd1	-0.290656169	0.023594365
pof3	-0.724017817	0.02437283
dad2	-0.501251291	0.024434099
pkd2	-0.294065669	0.024434099
ssn6	-0.591151303	0.024434099
itr1	-0.555962633	0.024473887
SPCP31B10.04	-0.337110027	0.024473887
rad4	-0.423991229	0.024901893
shm2	0.311961485	0.024939809
efc25	-0.409157463	0.024939809
SPAC23C11.06c	-0.618848942	0.025243841
stg1	-0.455372169	0.025402891
mug51	-0.407523398	0.025402891
nop9	-0.334232996	0.026034907
pcp1	-0.332683054	0.026147317
SPAC27E2.03c	0.4589126	0.026187998
slu7	-0.505179701	0.026187998
mob2	-0.448005886	0.026187998
rga6	-0.18893123	0.026491096
rps1001	0.443275436	0.026540094
mrp51	-0.288243333	0.026540094
sfi1	-0.55336797	0.026780125
grp2	0.371590328	0.027142145
smc6	-0.492870014	0.027326555
SPAPB15E9.02c	0.295644859	0.027603664
imt3	-0.34290894	0.02766621
SPBC776.03	0.429185092	0.027898789
gly1	0.337035961	0.028000087
mug191	-0.740346681	0.02815266
SPBPB2B2.08	1.75425149	0.028887958
dbp8	-0.760731928	0.028928569
rps802	0.689394854	0.029061831
msc1	-0.245151247	0.02925474
dis2	0.35761849	0.029396393
ddx27	-0.441916586	0.029656036
ubi4	-0.353768829	0.029802033
SPAC222.17	0.914734575	0.030136541
trm141	-0.186536115	0.03042544
SPAC3A12.06c	-0.243897045	0.03055867
hsp3104	0.833049051	0.030843811
tfs1	0.395890483	0.032104275
aro1	0.356877208	0.032776298
trx2	0.28856379	0.032810725
SPCC757.04	-0.273387901	0.033542468
cox13	-0.435872663	0.033542468
spo4	0.524076236	0.033786345
taf5	-0.297680823	0.033844046
SPAC17G8.06c	0.407965809	0.034098115
tim16	0.428347414	0.034140106
grs1	0.412397669	0.034485722
tel2	-0.549129009	0.034485722
SPAC869.05c	-0.303586017	0.034485722
rps401	0.528081718	0.034704922
wis2	0.999230315	0.035580204
stb3	-0.427735259	0.035838253
gcv3	0.444970461	0.036154955
hht1	0.669342177	0.036383042
spn5	-0.451466087	0.036434566
cys2	0.546712473	0.036434566
mkt1	0.407130787	0.036594709
gmf1	0.242951818	0.037016818
SPAC8E11.10	0.677058161	0.037016818
egd2	0.48040569	0.037499667
ght2	0.601810979	0.037499667
SPCC162.03	-0.266660709	0.038132866
ubx3	0.267385898	0.038237721
phx1	-0.38259477	0.038237721
mnh1	-0.244865602	0.039863084
cdt1	0.871546843	0.040126801
SPAC56F8.12	0.758411681	0.04074937
dhc1	-0.283929221	0.04074937
sim4	-0.386083094	0.04074937
SPCC297.05	-0.208610747	0.040761606
SPBC13G1.15c	-0.579324818	0.041005953
rpl701	0.498655901	0.041252613
trl1	-0.338801505	0.041676673
ayr1	-0.401637677	0.042126086
zas1	-0.270527946	0.042352965
rpl1702	0.393599866	0.042440467
vps60	-0.304085351	0.042716588
vma4	0.214016743	0.042989311
SPBC887.02	0.236066563	0.043230858
crb2	-0.284371897	0.043230858
vac14	-0.300444934	0.043261074
rbx1	-0.267406966	0.043298459
srm1	0.347262089	0.043859826
nep1	-0.216566208	0.043859826
bsd1	-0.272814328	0.043870344
mid2	0.319534114	0.043870344
atl1	0.597585943	0.043870344
mug30	-0.348130069	0.043870344
kpa1	0.397652606	0.043870344
thi9	-0.434314288	0.044127006
SPAC9.08c	-0.277879854	0.044429036
fsh2	0.876929189	0.04446154
ppk18	-0.277303993	0.04446154
lig4	-0.372484586	0.04446154
rrn10	0.492769393	0.044546589
git5	-0.420632973	0.044609571
SPAC26F1.07	0.335510141	0.044704138
apc5	-0.325636889	0.045016258
SPAC922.04	0.688273078	0.045016258
fim1	0.267540963	0.045054719
pbi2	-0.905956765	0.045054719
vrs2	-0.238958559	0.045173911
SPAPB1E7.04c	0.390394996	0.045281196
epl1	-0.294292763	0.045281196
SPAC823.09c	-0.299849837	0.046125124
SPAC23D3.13c	-0.255152664	0.046125124
thf1	0.37332613	0.046125124
dld1	0.218973653	0.046708054
cid12	-0.27909594	0.046940552
uvi15	-0.186154106	0.047109942
rtn1	0.288289254	0.047114266
pet2	-0.230021215	0.047321343
tip1	0.563312519	0.047364577
rqh1	-0.418156826	0.047430171
SPAC6G9.01c	-0.586357783	0.047452169
knk1	-0.348436332	0.047792413
mrp11	0.36587291	0.048457031
wrs1	0.520953778	0.048457031
glm1	-0.412249389	0.048457031
tpi1	0.441859065	0.048457031
vid27	-0.408405827	0.048891045
SPCC1235.01	0.350903499	0.049240585
SPAC1834.10c	0.403445916	0.049603641
ste11	0.484586797	0.049766827
SPBC3F6.01c	0.229977785	0.049776329
SPAC23D3.05c	-0.322506658	0.050026477
scd2	-0.338168891	0.050637823
psd2	-0.221573713	0.050637823
trm112	0.432641615	0.051314887
drs1	0.410099813	0.052576891
ipp1	0.431230251	0.052598714
prp16	-0.266203136	0.053005502
nak1	-0.297837014	0.053005502
gad8	-0.374711078	0.053057054
bag102	0.396351311	0.053429769
gld1	-0.585680377	0.053781867
spt20	-0.241203579	0.053781867
rpl2701	0.48497294	0.053781867
dcr2	-0.695314458	0.053781867
nhe1	0.260943096	0.053799226
spn1	-0.377285227	0.053969542
SPAC32A11.02c	-0.478034297	0.053979432
rfc5	-0.425239868	0.054884209
abc1	0.239711852	0.054884209
SPCC11E10.09c	-0.383796307	0.054884209
SPBC11B10.08	-0.563852344	0.055406795
pob1	-0.253330037	0.056141735
prp18	0.281210776	0.056141735
SPCC1672.11c	-0.239479824	0.056207523
nrd1	-0.39083462	0.05648505
mcp60	0.418960403	0.056551364
pzh1	-0.352064998	0.056551364
btb3	-0.346848968	0.056551364
sec6	-0.17207937	0.056551364
ppk33	-0.39834829	0.056551364
SPBC1773.04	-0.601710893	0.056576773
rps2201	0.553705374	0.056829731
yos9	-0.281458989	0.057137908
far11	-0.244874783	0.057138941
pof6	-0.290167338	0.057523353
lys12	0.45137287	0.057837212
tre1	-0.209320682	0.058281651
SPCC16C4.02c	-0.33927007	0.059552856
SPBC582.08	0.367856685	0.059670504
ade10	0.317456697	0.059792889
rps1801	0.381434553	0.060032479
rpl3401	0.415349841	0.060331972
ade5	0.24558188	0.06096977
erg11	0.370935369	0.061268057
SPBC2G5.01	0.286735601	0.061312662
trp2	0.32446706	0.06188408
SPCC594.01	-0.204084885	0.062054406
ppa1	0.224875668	0.062699241
SPBC20F10.03	-0.406366008	0.062699241
rps5	0.450809998	0.063676168
SPAC922.05c	-0.286540562	0.064019903
naa15	0.229561964	0.066547301
SPAC14C4.07	-0.39174237	0.066910674
mis19	-0.377250839	0.066910674
arg5	0.482801376	0.066927187
edc1	-0.33411542	0.067208617
gwt1	-0.287144474	0.067602358
mug63	-0.25799536	0.068012233
vps33	-0.250896656	0.068090903
cdc7	-0.47846186	0.068090903
adh4	0.590339378	0.06846028
rhp41	-0.376576807	0.068542091
rar1	0.196634333	0.068542091
apq12	0.433325015	0.068869272
met16	0.425444259	0.068928682
sec20	-0.407425863	0.068928682
cdr2	-0.246840189	0.068946219
rps1601	0.435040878	0.06917856
hxk2	0.625131269	0.069217025
ogm4	-0.222992726	0.071052612
SPAC1952.04c	-0.262835528	0.071132519
rpl2501	0.538896182	0.071132519
rpl501	0.528456783	0.071985395
pep12	-0.256109746	0.071985395
ckn1	-0.229171569	0.072153859
lac1	0.270569285	0.072153859
scm3	-0.262173587	0.072459855
nuf2	-0.271909187	0.072459855
moe1	0.320995774	0.072459855
med14	-0.880875726	0.072459855
spo2	-0.409706803	0.072459855
rpl101	0.516798697	0.073162887
mdm31	-0.255133161	0.074073006
SPAC24B11.07c	-0.211132928	0.074439831
aro2	0.270972174	0.074439831
trp4	0.192776459	0.074598015
spp42	-0.341157324	0.074776131
pom34	-0.227001353	0.075394189
mkh1	-0.326033383	0.075419837
tms1	-0.552593285	0.075419837
rsn1	0.26478837	0.075419837
SPBP4H10.18c	0.248242745	0.075419837
ser3	0.601331981	0.075419837
pcn1	0.405558365	0.075762773
trz2	-0.364870258	0.075776412
yrs1	0.200950649	0.075776412
fah2	-0.737285034	0.076207643
aur1	-0.264313864	0.076957929
nde2	-0.387100838	0.076957929
mrc1	-0.211912617	0.076957929
map4	-0.179354761	0.076957929
vps38	-0.316578445	0.077310406
rpl2801	0.580856879	0.077406653
sfk1	-0.302066051	0.077476605
mug150	1.119020176	0.077784728
SPCC1840.05c	-0.48815198	0.078172261
pvg3	-0.507169982	0.078610967
SPBC17A3.08	0.575852656	0.078647395
did4	-0.412013668	0.078654264
rps002	0.51819251	0.078861353
tif222	-0.271165561	0.079014418
ime4	-0.405475459	0.0792194
pdc101	0.886369745	0.07935823
vps3	-0.463621555	0.079656603
ptl2	-0.3169062	0.079813495
sbg1	-0.155667256	0.079813495
cwf26	-0.263279453	0.079813495
rad60	-0.249395024	0.080218117
sty1	0.202321246	0.080416007
SPCC16A11.15c	-0.660023721	0.080416007
dsc1	-0.304011039	0.080491355
mrpl32	0.360998697	0.080745558
rpl1102	0.473562527	0.080762235
ssl3	-0.228874283	0.081110054
pic1	-0.181938633	0.081408208
SPBC19F5.04	0.281399006	0.081759311
sec62	-0.164206986	0.082165342
arg12	0.579898124	0.082229858
SPCC1620.12c	-0.296444646	0.082229858
pmp20	0.820635845	0.082539275
mpd1	-0.394660206	0.083228552
SPAC22H10.02	-0.296143442	0.083228552
alr2	-0.410544059	0.083228552
ibp1	0.371941978	0.083228552
SPBC776.06c	-0.238980695	0.083228552
SPBC16C6.01c	0.493518923	0.083228552
wee1	-0.164958735	0.083317487
mtf2	-0.286179866	0.083361466
obr1	0.634901804	0.083534807
mak10	-0.765003412	0.083747188
rps2601	0.29298984	0.084181762
SPAC5H10.10	0.232615065	0.084881281
SPAC17G6.11c	-0.244567963	0.085316638
SPCC550.08	-0.447520954	0.085316638
SPAC1327.01c	-0.213078236	0.085985758
ppk8	-0.381329463	0.086065131
rot1	-0.213380345	0.086845454
wtf18	-0.749623387	0.086845454
abo1	-0.342240538	0.086927094
ndc80	-0.24164695	0.086927094
alp31	0.236138706	0.087141454
rps101	0.502790457	0.087190028
rpl2402	0.478594794	0.087190028
tum1	-0.414748284	0.087190028
cdc2	-0.221819138	0.087301886
trs1	0.311971481	0.08748333
cid1	-0.47699384	0.087534433
abh1	-0.28848572	0.087534433
top2	0.247118275	0.088174139
mpr1	-0.21503619	0.088250787
gfa1	-0.154635416	0.088250787
int6	0.322960279	0.08857664
sry1	-0.181374468	0.08857664
rpl4301	0.379037885	0.08927463
sad1	-0.243216976	0.08927463
rpl2502	0.371258736	0.08946634
sbp1	0.337997117	0.089493811
rps1701	0.480017546	0.089624718
rpp0	0.572370233	0.089624718
rim2	-0.338596952	0.090071904
rps901	0.480822553	0.090248254
arg4	0.250492108	0.090268829
gpi7	-0.322170828	0.091580662
mug35	0.702495741	0.091580662
tac1	-0.493798689	0.091580662
SPCC18.17c	0.351922193	0.091580662
cip2	-0.232705756	0.092220729
tda1	0.324837194	0.092228715
rpl803	0.405706523	0.092470958
hsp78	0.306395103	0.093848829
rbd1	-0.259255574	0.093959721
SPBC56F2.05c	-0.301279566	0.095395485
hhf3	0.574674514	0.095938315
SPCC24B10.16c	-0.226770124	0.095938315
orb6	-0.179475672	0.096015059
mvd1	0.302405892	0.096015059
SPAC4H3.03c	-0.514800735	0.096015059
SPAC2G11.09	-0.337173995	0.097533921
lsb1	-0.215598537	0.097533921
ubc6	-0.34288837	0.097917728
not3	-0.312695702	0.097917728
rps1502	0.475618776	0.098500106
SPCC24B10.06	-0.304626808	0.098511923
SPCC126.11c	0.250850277	0.098511923
ldb1	-0.353687253	0.099312893
sec21	0.23013629	0.099643054
SPBC8D2.18c	0.493105865	0.100822368
lon1	0.158457813	0.100933672
fta1	-0.23887209	0.101736846
gaa1	-0.289196361	0.101905354
erg5	0.261500091	0.10242516
SPAC869.01	0.980156102	0.10242516
atg6	-0.403103255	0.102508953
SPAC12B10.02c	0.231743524	0.102508953
ins1	-0.385600452	0.102508953
SPCC777.02	-0.133774434	0.102508953
nup184	-0.298354894	0.103505451
psc3	0.424525293	0.103505451
SPBC83.06c	0.343419295	0.103825282
SPCC11E10.01	0.240421368	0.104048744
rps102	0.388723078	0.104329531
pcf2	-0.265508842	0.104378612
rpl1602	0.53375636	0.105201049
tim18	0.362718961	0.105537793
plg7	0.269970054	0.105678651
SPAC3A12.08	-0.427337013	0.10594003
mug56	-0.229115243	0.106332066
vma1	0.320243715	0.106412714
pcu4	-0.342995396	0.106798648
atg2402	-0.329119546	0.106802242
rvb1	0.293280128	0.1078784
lkh1	-0.260641332	0.109470672
pga1	-0.574280551	0.109557394
mts4	0.218704378	0.109559585
cyp1	0.452632088	0.10995508
rhp23	0.271014114	0.10995508
SPAC22H10.08	0.327558502	0.110216918
tif211	0.233684045	0.111132461
SPAC1B3.02c	0.391442748	0.111211786
sei1	0.297417985	0.11124925
rpl35a	0.426057493	0.11124925
leu2	0.337411774	0.111729068
SPCC191.01	-0.609479266	0.111729068
SPCC965.09	-0.289809055	0.112455711
vps8	-0.187928589	0.112896711
ned8	-0.393331998	0.11292218
SPBC337.11	-0.282152118	0.113221674
rba50	-0.631302489	0.114087447
SPAC1296.01c	-0.169719399	0.11413169
cki1	0.238872243	0.114307323
lcb1	0.257541469	0.114532195
rem1	-0.603045887	0.11470798
hhf1	0.688643536	0.115156927
hub1	-0.380119812	0.115678902
rpl2302	0.38673917	0.116452189
apl5	0.227327403	0.1166126
tco1	-0.344886054	0.116828294
ptf1	0.363708813	0.117282129
end3	0.215348149	0.117288444
omh3	-0.251229636	0.117288444
rpl901	0.403028941	0.117867468
gor2	0.360886877	0.117867468
srb7	-0.400277952	0.118010648
aps2	-0.221304009	0.118156998
rps20	0.387057775	0.118156998
sdh2	0.175054984	0.118371569
mrz1	-0.281984421	0.118659718
agn2	0.330750914	0.119283499
erg27	0.286081304	0.11933636
nup120	0.169052216	0.119825674
atg1	-0.257300664	0.119825674
tif224	0.237141664	0.120664117
srs1	0.242558079	0.120664117
mam301	0.296708925	0.120664117
mce1	0.437621512	0.121164808
SPBC12C2.03c	-0.336524297	0.122903895
SPBC2G5.05	0.280246866	0.122903895
cct1	0.201382129	0.123770885
ish1	-0.701396884	0.123770885
SPBC11C11.06c	-0.359443361	0.123770885
rib3	0.322345785	0.123770885
ies6	0.190908731	0.124977965
SPAC4C5.01	0.655924526	0.125156659
mpa1	0.27348038	0.125156659
rng9	0.382781299	0.125156659
nxt3	0.304683919	0.125227894
SPCC569.01c	0.313198167	0.125227894
dgc1	-0.445187262	0.12579083
erg2	0.254843113	0.12579083
cyp8	-0.230705879	0.12579083
hht3	0.388286525	0.125797858
erg31	0.555404031	0.126945402
mrp10	0.384689029	0.127271734
slf1	0.271996108	0.127281914
gde1	-0.32947005	0.127854129
SPBC1773.03c	-0.560912913	0.127950996
dis3	-0.279006047	0.128804254
stp1	-0.676083508	0.128855236
rad54	0.327573872	0.129497444
rsv1	-0.471909485	0.129497444
cgs2	-0.225866451	0.129986324
pma1	0.513722371	0.130525708
pho4	0.32772711	0.130525708
pho2	0.320246858	0.130549287
rik1	-0.46279599	0.131207484
SPCC1919.04	-0.221981648	0.131207484
ast1	-0.422953048	0.131351782
prs5	0.357525383	0.131393395
cft2	-0.156892638	0.131501935
rps2302	0.391966346	0.131687766
rps1702	0.394686261	0.131687766
otg1	0.322184778	0.131714981
sec73	-0.225697504	0.131714981
ade4	0.287517599	0.131714981
atg17	-0.213618046	0.132807884
snx41	-0.153545482	0.133458292
cph1	-0.480840341	0.133823538
sip3	-0.174615661	0.13507692
fps1	0.397929851	0.135585998
SPAC9.02c	0.336123212	0.136080502
pub2	-0.435958284	0.136133867
spe1	-0.263365928	0.136377653
sup35	0.298730338	0.136377653
nap2	0.153148783	0.136776491
rps502	0.327441913	0.137425093
SPAC4H3.04c	-0.432322346	0.137658467
SPAC20G8.04c	0.263515738	0.137732249
nrs1	0.302536259	0.138406724
sfp47	-0.153528122	0.139732501
krs1	0.289081957	0.140030726
rpl1502	0.520488299	0.14095701
SPBPB21E7.08	-0.778456721	0.14095701
plb1	0.37638723	0.14141609
mes1	-0.264255237	0.141423952
iss10	-0.191802784	0.142295741
fma1	0.260618451	0.142295741
sft1	-0.301759988	0.142528739
SPAP8A3.07c	0.347176833	0.142955885
hsp16	0.862289581	0.142955885
ccs1	0.300304946	0.143070445
egt2	0.336190126	0.143070445
rlp1	0.259938303	0.143070445
etf1	0.179932655	0.144088903
rpl8	0.380911956	0.144088903
vps901	-0.182463101	0.144088903
rsm25	0.252993302	0.144088903
crf1	-0.271765687	0.144376821
SPAC18B11.09c	-0.255830886	0.144724537
atp12	0.41174246	0.144724537
spo5	-0.318137335	0.144724537
plr1	0.416746604	0.144869768
ept1	0.265892583	0.145903858
ubi1	0.457038084	0.146410454
wis4	-0.228314758	0.146536518
ned1	-0.299864597	0.146574208
vps11	0.275445394	0.146888041
SPAC8F11.08c	0.309529809	0.146888041
rpl1902	0.516983276	0.146975284
gim6	-0.406211577	0.147057435
exo2	0.171694162	0.148052713
dys1	0.207031236	0.148615357
hmt2	0.237328247	0.149564909
hfl1	-0.183591985	0.15009334
SPAC25G10.08	0.270369491	0.151239879
arb1	0.373801194	0.151707801
hxk1	0.227258596	0.152034311
rki1	0.356004332	0.152034311
cnp20	-0.321373729	0.152034311
SPBP35G2.04c	0.24398364	0.15236077
bgs1	-0.223775775	0.152836157
raf2	-0.172224638	0.152838145
SPCC825.01	0.342597722	0.152919191
SPAC521.03	0.658796732	0.153185465
sfb3	0.155804836	0.153185465
SPAPJ695.02	0.651267947	0.1558031
rps2402	0.360373079	0.1558031
cox1101	-0.252760488	0.156035566
SPCC1223.01	-0.330115256	0.156506084
bip1	0.229359279	0.157431415
lys3	0.301749416	0.157534122
rpl3202	0.380940242	0.157751136
SPAC4F10.16c	-0.323654094	0.158469358
rps1802	0.35720321	0.158469358
mrpl33	-0.278774758	0.158469358
aly2	-0.263106356	0.158664452
rpl402	0.436959516	0.15934707
cut15	-0.338113989	0.159465541
tom6	-0.246595037	0.161551761
arp2	-0.1591835	0.161551761
dml1	0.395405953	0.162120817
rps602	0.358834449	0.163195003
rpl35b	0.234313674	0.163195003
dpm3	-0.410023722	0.163262892
cnl2	-0.30321689	0.16368372
rpl3201	0.32318826	0.16368372
gpx1	-0.424842785	0.164138888
mis13	-0.284098245	0.164358124
pus4	-0.16708359	0.164358124
mok14	-0.29353132	0.164358124
sfh1	-0.185599695	0.164358124
zip3	0.224263024	0.164677448
SPCC794.06	0.260824185	0.164677448
SPAC23C4.09c	0.359568826	0.165326188
SPAC144.17c	-0.478619795	0.165368231
cox5	-0.203656587	0.165969601
set3	-0.307283635	0.167689978
pku80	-0.183161249	0.1682013
sib2	0.387975937	0.168693163
ies4	-0.255559173	0.168856797
jmj2	-0.306794155	0.168856797
SPAC1002.16c	0.52830332	0.168856797
hsp3103	0.308291974	0.168856797
vsl1	-0.2291843	0.168856797
rec25	-0.399679949	0.169499403
ala1	0.202568079	0.170741127
SPBC21B10.09	-0.166714717	0.170775743
SPBC21C3.14c	0.25673224	0.172211047
pex22	0.217050076	0.172352363
hem2	0.170106043	0.173071706
SPBC31F10.17c	-0.451975151	0.173071706
SPAC513.07	-0.613155374	0.173182545
pdx1	0.381322212	0.173194203
rpl3001	0.326862392	0.174216456
trx1	0.298518759	0.174294733
rpl3602	0.397380975	0.174294733
ubi5	0.315207047	0.174396421
vti1	-0.666146901	0.174396421
mra1	0.230835044	0.174551761
ask1	-0.244189211	0.174653739
ifa38	0.277493905	0.175079605
rad52	-0.188949298	0.176390774
ptc4	-0.140051975	0.176390774
adg1	0.73689528	0.176390774
vps68	0.172220496	0.177578914
cwg2	-1.086973394	0.177618757
exg3	-0.461836328	0.177618757
SPAC26H5.09c	0.351036463	0.178425767
atp7	-0.317049636	0.178741278
kes1	-0.22208739	0.179396399
dpm1	0.331063814	0.181841371
SPCC306.11	0.279124487	0.182738384
rqc1	-0.483144545	0.183106716
SPBC36.01c	0.311072237	0.183106716
sen54	-0.347533841	0.183106716
got1	-0.290500269	0.183474272
bpb1	-0.211393724	0.18356102
SPAC1039.02	1.274918263	0.18402784
mrpl51	-0.256692852	0.18402784
nts1	-0.231196002	0.186865419
arp9	0.16912472	0.187307981
myo1	0.131709658	0.187307981
tps0	-0.713467713	0.187307981
SPBC1A4.11c	-0.279394939	0.187307981
SPAC19G12.09	-0.473064871	0.188567055
yps1	-0.158889223	0.188959903
ypt5	-0.318300516	0.189054904
ssr4	0.314317907	0.189054904
lys9	0.281689292	0.189054904
ptf2	0.327740548	0.189054904
SPCC1235.17	-0.404493472	0.189054904
enp1	-0.326621692	0.189188648
eca39	0.258345879	0.189665214
mik1	0.416740621	0.191119705
anp1	-0.21537727	0.191192605
SPCC613.01	0.375111714	0.192434651
SPCC1682.06	-0.230371166	0.192737239
SPBC16A3.02c	-0.493372895	0.194651585
sws2	0.324502976	0.19493878
SPCC737.05	-0.239289089	0.195228845
met26	0.360582776	0.19682523
rpl31	0.396488315	0.196933675
ade7	0.348148963	0.197094424
puf3	-0.306447344	0.197322705
lsd2	-0.165242827	0.197694258
SPAPB1E7.08c	-0.362450958	0.197733533
Tf2-7	0.648337524	0.198472267
urk1	0.422467422	0.198472267
SPCC5E4.10c	-0.268852619	0.198999313
wdr83	0.488175751	0.199185015
din1	0.235021011	0.199381427
ber1	0.452913933	0.199381427
rpl3703	0.307761097	0.200445892
nbs1	-0.219607389	0.201296433
pop1	0.190106857	0.201393829
gbs1	0.263315528	0.201693867
qcr9	-0.6855657	0.202374579
pdr16	0.213015099	0.202473959
pep3	0.165512333	0.202473959
eti1	0.191301723	0.203877758
SPAC926.02	-0.250254148	0.203877758
npc2	-0.309241227	0.20419574
scw1	-0.290443069	0.204459147
oaa1	0.196556545	0.204473258
ght7	0.65665431	0.204888115
mlh1	-0.25242457	0.205725472
mei2	0.695496105	0.205898783
dic1	-0.287535867	0.205898783
cog1	0.216266145	0.206041878
ppk22	-0.242899329	0.206041878
nsa2	-0.550048901	0.206344976
rpp101	0.408369652	0.206399741
SPBC25B2.03	-0.137148635	0.206399741
rps402	0.459356845	0.207029801
SPBC16E9.15	-0.241509674	0.207500769
nrl1	0.232139266	0.207500769
SPCC895.08c	-0.263310173	0.207500769
cek1	-0.330798946	0.207500769
SPCC569.05c	0.300143105	0.207512404
txc1	0.227192541	0.208443895
SPAC24C9.09	-0.164711719	0.208501482
mmf1	0.388059196	0.21014286
bgl2	-0.224937309	0.210241294
alp21	0.24420816	0.21033937
SPCC70.10	-0.26279685	0.213848182
SPAC56E4.03	0.512610882	0.214089199
rsd1	-0.364410746	0.214089199
SPCC1235.18	-0.354328034	0.214089199
nro1	0.20814803	0.214089199
wtf25	-0.315747735	0.214089199
sgp1	0.21906623	0.214177425
mug114	-0.92717175	0.214558991
SPCC18B5.09c	-0.261668677	0.216169783
nab2	-0.326937949	0.217008659
SPCC24B10.03	-0.431330849	0.217008659
phf2	-0.169917394	0.217486286
but2	0.377136746	0.217724494
tim54	0.336197433	0.217910413
dld2	0.330272677	0.219396744
cwf23	-0.180700747	0.219404017
SPBC21B10.15	-0.328331438	0.219519783
SPBC21C3.12c	0.358958684	0.219519783
hua1	-0.197550432	0.219701797
sfc3	-0.422252998	0.219701797
tef101	0.323404913	0.219701797
cct3	0.19802825	0.220026844
snx12	-0.191825119	0.220026844
SPAC4H3.09	0.222479631	0.221175113
zip1	0.195091759	0.221175113
vac7	-0.244334689	0.221781511
ypt7	-0.129770892	0.222051958
aar2	-0.175223826	0.222330949
gmh6	0.230230126	0.224215046
atp11	0.278900555	0.22550972
rfc3	0.347949737	0.22550972
cwh43	-0.181910402	0.225527233
cpc2	0.291190989	0.225931027
sut1	-0.361623432	0.225931027
SPAC9E9.04	-0.273417038	0.225931027
ppk16	-0.342394021	0.225931027
sar1	0.287730969	0.225931027
pet802	-0.277394764	0.227814631
spi1	0.337129911	0.227814631
rpl902	0.37627373	0.228031031
cwf11	0.353419867	0.228811377
pgs1	-0.178319536	0.228811377
cia1	0.257080588	0.228811377
ubx2	-0.318315596	0.229221764
SPBC14F5.01	0.45235198	0.229221764
upf3	-0.18805537	0.229351467
rpl1901	0.271930633	0.229952588
mug16	-0.153072612	0.231038499
rpl42	0.297371572	0.234007847
mag1	-0.319515962	0.234637419
mns1	0.190525394	0.234637419
dpe1	-0.321659312	0.234637419
csx1	-0.24176583	0.234637419
pcr1	-0.218445271	0.234637419
ure6	0.25973694	0.234637419
cid11	2.804054777	0.234637419
nud3	0.217442521	0.234637419
inv1	-0.268304012	0.234637419
rbd4	0.282007552	0.235387392
psd1	-0.114255408	0.235387392
ats1	-0.297503806	0.235789994
ppk9	-0.230329301	0.235789994
mug99	-0.253768935	0.235789994
eft201	0.238164606	0.235789994
cdc13	0.169066704	0.235789994
ure2	0.214480492	0.236657501
cnx1	0.294478387	0.236902721
acp2	0.343123972	0.236902721
SPAC4G8.04	-0.275546833	0.237568265
ofd2	0.277215929	0.238080926
SPAC22A12.14c	0.200433925	0.238669539
yip12	-2.173823792	0.238669539
rpp201	0.353226754	0.238669539
mfs1	-0.492699754	0.238778205
SPAC11E3.14	-0.28604594	0.238778205
SPBC646.08c	0.186977386	0.238778205
tfb5	0.237597046	0.238778205
ubp9	-0.185067461	0.238778205
ctl1	-0.202315494	0.238778205
wtf20	-0.771671445	0.238778205
SPAC806.04c	0.263088052	0.239766798
ypf1	0.226691398	0.239766798
meu25	-0.257504321	0.239766798
arp5	0.205772029	0.240491054
rpl35	0.285844089	0.240491054
tcb1	-0.166885939	0.240491054
fyv7	-0.207883496	0.240832405
msp1	-0.116914084	0.240832405
SPBC11C11.01	-0.145097733	0.241026968
pms1	-0.375621392	0.241719662
hob1	-0.548290199	0.242252843
rpl1601	0.355677949	0.242929001
rsc58	0.229353953	0.243297028
rec6	0.226384518	0.243297028
mnr2	0.165193455	0.243477971
SPBC887.16	0.786190409	0.243543902
SPBC1198.06c	-0.216320903	0.244060938
rce1	-0.254644285	0.245277512
rpl502	0.417872153	0.245277512
sap49	-0.220548438	0.245871531
ted1	-0.19041216	0.245871531
asa1	0.498315332	0.245871531
SPBPB2B2.14c	-0.529633988	0.245871531
cue2	-0.205085977	0.245871531
SPCPB1C11.02	-0.384566584	0.245871531
pom1	0.187315996	0.246331976
SPAC13G6.15c	0.23697213	0.24746503
etd1	-0.188620273	0.24746503
mug64	0.374524808	0.249043243
aca1	0.791652631	0.249043243
ade9	-0.252794562	0.249043243
SPCC965.14c	0.459479271	0.249514269
grx2	-0.246545081	0.249676407
SPAC29E6.06c	0.132436321	0.249676407
SPBPB21E7.11	-0.538117805	0.249676407
SPBC1198.05	0.215949868	0.249676407
cog6	0.24887476	0.249676407
uba5	-0.309913654	0.249887569
rps1901	0.287208475	0.249887569
utp5	-0.155958714	0.250054064
srw1	-0.241616862	0.250479032
ppr8	-0.214771846	0.251434463
vma2	0.205331567	0.251623364
cor1	0.236008906	0.25246975
SPBPB8B6.05c	0.530432369	0.252656631
SPBC9B6.03	-0.223640833	0.252656631
met3	0.189017193	0.252656631
SPCC584.15c	-0.183579993	0.252656631
SPAC22H12.03	0.481808598	0.25353405
rpl3601	0.321944676	0.254306796
med18	0.551458883	0.255876191
klp5	-0.197936759	0.25592395
snd301	0.272516215	0.256264253
ulp1	-0.250913232	0.256264253
mub1	-0.160061547	0.256264253
SPBC1289.14	0.699594823	0.256691096
bfr1	-0.331632993	0.256691096
lrs1	0.122032336	0.256969211
uap56	0.142530061	0.258788136
ags1	-0.162780132	0.258952865
eif6	0.31310083	0.26011708
imp1	0.11258508	0.260430844
otg2	-0.240613684	0.260573459
shu1	0.997670094	0.260872242
rdh54	-0.61969985	0.260872242
taf5l	0.131988046	0.261483412
sil1	0.147940645	0.261807252
prr1	-0.148307617	0.265430915
atp4	-0.128358426	0.265430915
ada2	-0.389307681	0.265430915
SPAC11D3.19	0.440464374	0.265966262
mug183	-0.209420131	0.265966262
trs8501	-0.143086002	0.265966262
ubr1	-0.133450789	0.267917756
SPBC11C11.05	-0.308707115	0.267917756
sdh3	0.214411403	0.268946388
cmp7	-0.256679868	0.269110599
alg3	0.218248191	0.269357402
sly1	0.1985307	0.270933056
ght3	0.445401362	0.271121334
SPBC530.11c	-0.230337727	0.271121334
SPBC15C4.04c	0.351769824	0.271121334
mus7	-0.305849652	0.27127202
SPCC970.02	-0.166016135	0.271541172
frs1	0.229717583	0.271682766
atg22	-0.154508257	0.271905411
SPAC4G9.19	-0.43074418	0.272071642
sak1	-0.127729712	0.272071642
hrp3	0.327828275	0.272071642
atg5	0.271613173	0.272071642
SPAC3H5.09c	-0.346082714	0.272148394
crm1	0.177801012	0.272257118
pex11	0.310208233	0.272257118
rpl2802	0.27245261	0.272257118
orc3	0.209172021	0.272640039
SPCC663.09c	0.312976985	0.272935375
cog3	0.239520854	0.273424641
kin1	-0.174194072	0.274474366
SPBC13E7.07	-0.62808924	0.274474366
maa1	0.372523809	0.274605469
tht2	1.945539429	0.274789771
SPCC1322.10	-0.259119841	0.274789771
dsc3	-0.175059634	0.275695038
tif313	0.257253665	0.277972281
gaf1	-0.222983227	0.277972281
elp5	0.415747953	0.278329245
his5	0.247605452	0.278723704
SPAC6B12.04c	0.383064374	0.278889739
bpl1	2.603712652	0.279125012
cog4	-0.351406893	0.279857094
SPAC23H4.21	-0.373071884	0.280489575
sec231	0.229658235	0.280979418
rpl2702	0.406181964	0.280979418
prp38	-0.254912241	0.281234316
SPAPB8E5.08	-1.008400725	0.281275397
dbp5	0.129590926	0.281275397
pmr1	-0.34788179	0.281907698
rps1602	0.323236861	0.282309775
vms1	0.278759168	0.282532194
lsm2	-0.269950334	0.282765176
tsn1	0.200889575	0.284086565
yaf9	0.300759751	0.285076442
cdc18	0.559576545	0.285076442
SPBC19F8.05	0.288880643	0.285076442
rpl26	0.299143744	0.285473765
SPAC7D4.05	0.472964241	0.286032348
pdp2	-0.153899807	0.286303762
SPCC191.06	0.38817083	0.286815461
gcd1	-0.239223507	0.287894665
SPCC417.11c	-0.251006064	0.287894665
dna2	0.290376349	0.288543443
kae1	0.304417814	0.288617106
trm8	0.300803854	0.288617106
SPCC338.03c	-0.320919577	0.288617106
ppk29	0.17662558	0.290881795
meu22	-0.203835193	0.290881795
puf1	-0.290140975	0.290881795
cwf18	-0.22172263	0.291022342
csn3	-0.28969302	0.291801917
rpl302	0.434244902	0.291801917
pre3	-0.258593884	0.292733212
tom40	0.207951784	0.293191976
dmc1	-0.285996621	0.294209442
sap62	-0.189877927	0.294746244
mca1	-0.217361416	0.295074666
arp8	-0.319457203	0.295260637
SPAC9G1.08c	0.166980528	0.296363201
ely5	0.338773745	0.296467259
SPCC1840.07c	0.286369491	0.296475424
rfp2	-0.315590891	0.297967041
saf5	0.256526804	0.298927618
ppk38	0.119184912	0.29902243
rps601	0.252137072	0.299179968
SPAC1F7.11c	-0.25862538	0.299893859
cti6	-0.295988757	0.300409254
sec27	0.186873289	0.300409254
glt1	0.25572665	0.302038122
dsk1	-0.192060593	0.303452093
SPAC1002.12c	-0.186470249	0.305333025
pfa3	-0.151867631	0.305408934
atm1	-0.330938018	0.306115281
ubx4	-0.158726517	0.306115281
pex3	0.185540869	0.306589052
did2	-0.14628415	0.306589052
hrd3	-0.142542471	0.306615454
sme1	0.239294985	0.306735801
rpl15	0.263187183	0.307115326
hri2	0.385037359	0.307499355
slp1	0.602978891	0.307499355
hse1	-0.172481305	0.307499355
mgl1	-0.431179337	0.307499355
pxa1	-0.39335139	0.308140036
SPCC584.13	-0.394645721	0.308298871
atg12	0.366839178	0.308610786
nsp1	-0.281956638	0.308610786
ase1	0.112900873	0.313083266
mto1	-0.256763094	0.313144122
yea4	-0.335253341	0.313810246
SPBP8B7.17c	0.157455864	0.314605354
hif2	-0.140392028	0.314605354
SPAC977.15	0.171819241	0.315907079
fsc1	-0.203230048	0.315907079
cig2	0.418046735	0.315907079
msi2	-0.232806081	0.315907079
mrpl4	0.208709247	0.315907079
fin1	-0.172958415	0.316195971
SPCC1259.16	0.386867825	0.316195971
hos2	-0.234767754	0.316377946
SPCC132.05c	-0.243188888	0.316485545
rps001	0.331050294	0.31723966
mug45	0.337549235	0.317682026
zuo1	0.250892292	0.318328885
sec5	-0.271869508	0.318365596
ddb1	-0.283580085	0.318423943
sec66	-0.145449945	0.318423943
cwf28	-0.18128829	0.318423943
rpt6	0.225414601	0.319176986
pmt3	0.21571871	0.319176986
ade3	0.183645886	0.320052066
pan1	-0.148861342	0.320052066
vps52	-0.120379858	0.320429043
tra2	-0.300028995	0.320768639
SPAP11E10.01	0.289389768	0.320768639
aim19	-0.282398463	0.320768639
gas5	-0.323705312	0.321592098
SPCC191.10	-1.104478395	0.321592098
fhn1	0.417614878	0.321839553
SPAC30D11.14c	-0.140696342	0.322457384
erg9	0.201633994	0.322457384
abc2	-0.137276518	0.323411611
rps2502	0.324473733	0.324272696
grh1	-0.257462643	0.324681937
apt1	0.323721052	0.324681937
any1	-0.217657864	0.324681937
mug57	0.194756742	0.324952924
say1	0.590207624	0.325143384
atp19	-0.297649192	0.325871536
SPBC3E7.07c	0.288975951	0.325871536
sec10	-0.185430925	0.325989723
shg1	0.384350283	0.325989723
nxt2	0.292251655	0.325989723
plp2	0.196718611	0.326965901
utp22	-0.29876717	0.327679529
nop58	0.205558681	0.327713493
oxa101	0.162199642	0.327713493
deb1	-0.42862681	0.327713493
rps801	0.250395573	0.327713493
gdt1	1.230993489	0.327713493
rpn7	0.119065429	0.327713493
arp10	-0.327329379	0.327713493
rpl1202	0.327417289	0.327713493
wtf10	-0.309146498	0.327787531
pnk1	0.581997683	0.330026233
mga2	-0.270275017	0.330244687
pop7	0.375035808	0.330464365
cgs1	-0.300630661	0.330915779
rad16	-0.190697423	0.330915779
mxr1	0.146667806	0.331403005
mrpl20	0.226414206	0.331403005
med15	-0.2098238	0.332525248
cct8	0.152277724	0.332528456
pcm1	0.301650227	0.332528456
ght1	-0.333658577	0.332528456
rpl2001	0.247440815	0.333662798
tif45	0.159954105	0.333662798
fib1	0.355641695	0.333662798
isa2	-0.294423616	0.333662798
SPCC1393.13	0.322371016	0.333662798
rpp103	0.287394655	0.333662798
rbm8	-0.198361712	0.334017223
tup11	-0.102552401	0.334323306
SPCP31B10.02	-0.168118516	0.334674065
spp1	-0.131424679	0.336138663
pcl1	0.343444743	0.336598351
rpl14	0.260968757	0.337117085
pat1	-0.236021611	0.337117085
mmd1	0.416470926	0.337224154
mae1	-0.18481847	0.337224154
ccr1	0.230737972	0.337224154
sac32	-0.221557289	0.337540971
gar2	-0.461679144	0.337609223
SPBC30D10.05c	0.15355489	0.337609223
tam5	-0.493779928	0.337679476
pot1	0.283906342	0.337679476
rps2501	0.306789039	0.337679476
gma12	-0.109827856	0.337679476
pdx3	0.311473704	0.338759612
mug14	0.386911564	0.338759612
rpl2101	0.275375296	0.338759612
tif32	0.226222683	0.339102509
SPBC56F2.07c	-0.227528349	0.339102509
SPAC9.11	0.202522569	0.339770908
SPAC1805.14	0.17111536	0.339954944
put4	0.596469785	0.339954944
apl2	0.344487776	0.339954944
fnx2	0.237122546	0.340164641
rps13	0.312833722	0.340294712
SPCC330.03c	-0.367041185	0.340294712
rpl1101	0.307825859	0.340832052
red1	-0.278468962	0.340832052
rps1101	0.360866161	0.341041612
pep7	-0.198951811	0.342447173
lys4	0.277399867	0.342538231
ogm1	-0.138041647	0.343706902
pps1	0.230904758	0.343706902
svf2	0.194908051	0.344470422
bye1	-0.198511826	0.344470422
mug58	0.301590002	0.345224614
fsv1	-0.246281683	0.345587487
SPAC18G6.12c	0.295858658	0.345587487
sro7	-0.158474284	0.345864227
csr103	0.286298184	0.345989735
bio2	0.16220564	0.345989735
mcm2	-0.196661187	0.346511003
hmg1	0.24179968	0.346690628
ppk1	0.403788096	0.347802906
SPBC83.05	-0.171706423	0.347802906
pdb1	0.25339292	0.347802906
prp24	0.289299168	0.347802906
SPAC110.06	0.26985339	0.348166028
SPBC1E8.03c	0.189104913	0.348166028
rpp102	0.277399657	0.348482088
atd1	0.420409236	0.348827057
dbp3	0.352400983	0.348827057
SPAC3H1.08c	-0.220950765	0.349536478
rrg9	-0.194803271	0.349536478
sdh1	0.211473709	0.349536478
wtf6	-0.435052763	0.349536478
sts5	-0.254067087	0.349536478
mrp49	0.221401728	0.349536478
stm1	0.227080578	0.349715489
SPBC3H7.05c	-0.201834652	0.349715489
spo20	0.174425774	0.349805269
SPBC3E7.11c	0.160811904	0.350676437
mrpl6	0.196653299	0.350907601
SPAC222.18	0.48486276	0.350907601
mrp17	0.134838416	0.350907601
sod2	-0.264542773	0.350907601
psp3	-0.364435358	0.350907601
wis1	-0.248122169	0.350907601
tim13	0.305600964	0.350909548
vma7	0.24108265	0.351182355
avt3	-0.213454123	0.352559161
yth1	-0.188050094	0.352591768
sdd3	-0.327139019	0.352591768
SPAC1B2.06	0.292282874	0.352591768
tif51	0.351549956	0.352591768
suc1	-0.236521517	0.352591768
ado1	0.286481167	0.352591768
SPCC1442.04c	-0.298038924	0.352591768
bdp1	-0.267588196	0.352591768
SPAC2C4.09	-0.155315953	0.353423461
bor1	-0.421322899	0.353423461
pst3	-0.342962073	0.353804905
SPAC806.11	0.334557148	0.354345328
rib1	-0.218939903	0.354883931
SPAC7D4.13c	-0.212798722	0.355604574
rpl3002	0.53475592	0.355604574
nus1	0.236637566	0.355977923
sec16	-0.210122576	0.35606203
cdc28	-0.209781984	0.356594413
pex13	0.404463641	0.356734012
SPBPB21E7.09	0.241862249	0.357764708
spg1	-0.135589058	0.357937451
ect1	0.175518433	0.358232234
phs1	0.343737674	0.358232234
SPBC530.08	-0.121964638	0.358618969
mdh1	-0.287574324	0.358848053
vac8	-0.232945254	0.3593831
cao2	0.375497774	0.3593831
mhf2	-0.127831267	0.360047152
SPBC28E12.04	0.434652353	0.361300983
arg82	0.322949762	0.361539175
SPBC1348.08c	1.038189802	0.361539175
pex16	0.184098141	0.361539175
tho7	-0.135555692	0.361539175
trm401	0.240295202	0.362795962
SPAC3H5.11	-0.155673094	0.363064923
rpl702	0.315912863	0.363064923
SPBC428.10	-0.308379353	0.363064923
mag2	-0.374434945	0.363064923
SPBC1778.09	0.117888051	0.363064923
tdp1	-0.127100286	0.363064923
fmd2	-0.383739047	0.363313996
SPBC530.15c	-0.170577579	0.363313996
rrp40	-0.122508623	0.364086242
atg11	-0.227649516	0.364133188
yhm2	-0.310651088	0.364203356
uch1	-0.247796143	0.364787448
pla1	0.117159377	0.366075588
btb2	0.169742921	0.366230818
vgl1	0.178415962	0.367322916
vma6	0.245065824	0.368060287
cyp4	0.238354434	0.36969254
myp2	-0.267806836	0.369917088
rhp26	-0.172768856	0.371042633
rct1	-0.16174715	0.371470347
ret3	0.142032651	0.372196094
coq4	0.195129384	0.372617731
rpm2	-0.420994869	0.373082939
apc10	-0.305059433	0.373092193
sif2	-0.141631673	0.373359082
dnf1	-0.164767081	0.37340115
mog1	0.279475676	0.37340115
num1	-0.328023626	0.373934799
tea3	0.200795836	0.374416662
srp14	0.183048262	0.374416662
sol1	-0.16343977	0.375145527
fzo1	-0.10992884	0.375378183
tor1	-0.142488277	0.375934313
tif38	0.192197324	0.37654929
SPBC8E4.03	0.299837335	0.377138224
mnn9	-0.126509043	0.377755415
cms1	0.521951523	0.377755415
ape2	0.154939931	0.377755415
orc1	-0.172204339	0.377755415
suc22	0.19214786	0.377755415
prz1	0.233049872	0.379268899
met9	0.226179352	0.380486673
sds22	0.191394678	0.380486673
pan3	-0.255771815	0.380486673
SPAC4H3.16	-0.170998997	0.380486673
ypt4	-0.248531794	0.380486673
rad2	0.209481129	0.380486673
ups2	-0.154829633	0.380486673
lcf1	0.294859523	0.380486673
uvi31	0.192372913	0.380486673
leu1	0.263911591	0.380486673
atg8	-0.161994869	0.380486673
vps36	-0.237835117	0.380486673
SPCP20C8.01c	0.268962825	0.380486673
sap18	-0.23038151	0.380486673
alm1	-0.242208068	0.380600947
oar2	-0.121603531	0.381368613
sdc1	-0.500588415	0.382083612
ccq1	0.153948024	0.38241027
cmt1	-0.370921038	0.383154384
spc24	0.321067128	0.383489094
rps7	0.290158455	0.383838927
erv2	0.168593051	0.383838927
rpl401	0.377722711	0.383838927
fap2	-0.216709032	0.38407989
arh1	0.271319579	0.38407989
ppe2	-0.190602764	0.38407989
SPAC23G3.05c	0.160183336	0.384335248
gst3	-0.456748282	0.384335248
mtm1	-0.232535212	0.384335248
mrpl24	0.118171801	0.384335248
cif1	-0.262805509	0.384335248
dsc4	-0.112216498	0.385821869
SPBC1604.12	-0.373618093	0.385821869
hta1	0.396807277	0.385821869
ufd2	0.207014203	0.386806437
lea1	0.18172203	0.386806437
map1	0.320666613	0.38709266
nic1	0.223020874	0.38709266
pus1	0.173340297	0.387724081
ubi3	0.181152889	0.387904029
cdc24	-0.150922803	0.388057627
iml1	-0.128911864	0.388085516
rpc37	0.130652697	0.390397217
SPAC1002.20	0.694452631	0.390500103
hba1	-0.261844034	0.390932595
fml2	-0.469107108	0.391183212
epe1	-0.158867099	0.391183212
SPAC9E9.02	0.345669483	0.39197769
guf1	0.483881168	0.39197769
fta7	-0.205085281	0.392160579
sec31	-0.216577223	0.393630592
fil1	-0.221899949	0.393630592
rsm18	0.25785309	0.393959977
pus7	-0.23366821	0.394384444
fex2	0.262068969	0.394601196
ell1	-0.206181237	0.394601196
git1	-0.168089794	0.394869753
fah1	1.367266733	0.395097092
SPCC24B10.02c	-0.162606704	0.396163579
grx3	0.230855399	0.396392182
SPAC186.02c	-1.644347371	0.397353658
crn1	-0.217479146	0.398001754
spo12	-0.258368718	0.398001754
dph4	0.339148251	0.398001754
shy1	-0.203252682	0.398001754
SPBC887.12	-0.111913217	0.398001754
mcl1	-0.100884841	0.398296369
msd1	0.261087497	0.398296369
mak1	-0.153748504	0.398388916
yip5	-0.115171917	0.398717395
coq11	0.194406727	0.399063069
hpz2	-0.2896705	0.399110895
pos1	-0.168148722	0.399110895
ppk25	0.198564408	0.399110895
SPCC1739.08c	-0.547411056	0.399110895
SPAC17A2.07c	-0.485825986	0.399814566
ceg1	0.240558874	0.400211114
SPBC25B2.08	-0.182747329	0.400211114
SPAC343.21	-0.373104646	0.400988639
pku70	0.131671458	0.400988639
SPAC27E2.01	-0.173358428	0.401289239
dal2	-0.203422789	0.401515445
nnt1	0.326578105	0.401910765
nut2	0.173461984	0.401910765
dbl1	0.156672694	0.401910765
SPAC23H3.12c	0.221032894	0.403515307
tef5	0.268624787	0.403515307
apm3	-0.136662126	0.403573973
tuf1	0.173858081	0.40490532
SPCC23B6.01c	-0.190692927	0.40490532
SPAC977.04	-0.444674647	0.40652672
alp4	0.13459439	0.406713223
pmt1	-0.222955489	0.40675825
gms2	-0.264286599	0.406892938
SPBP19A11.07c	-0.147297645	0.406892938
pob3	0.13866752	0.406892938
rad26	-0.09812571	0.406987597
SPAC18B11.03c	0.129010582	0.407407348
uge1	0.171721601	0.407407348
dcc1	0.278588055	0.407712828
shd1	-0.151766732	0.407712828
ura5	0.252123956	0.407712828
mug115	0.272876325	0.407825935
grx5	0.179097129	0.407825935
SPBC1271.07c	0.139040247	0.407825935
cog2	0.264658211	0.407825935
dip1	-0.132780125	0.407825935
exo5	-0.196752762	0.407825935
pus2	-0.198179878	0.407825935
pil1	-0.356227605	0.407825935
mdj1	0.155187772	0.407825935
rps1501	0.203873057	0.407825935
psy1	-0.084998177	0.407825935
gcs1	0.237426135	0.40794153
par2	-0.131926537	0.40794153
SPAC1786.04	-0.575835502	0.40868467
vps54	-0.270236735	0.40868467
SPAC1039.03	-0.178441756	0.40868467
vps45	-0.14004913	0.409380165
SPAC1687.14c	-0.174088954	0.410451886
gdt2	0.136866437	0.410761612
his7	0.182759355	0.411754254
vrp1	-0.251108223	0.412397487
sss1	-0.259574555	0.412442485
ubc15	0.229507653	0.412974649
wos2	0.294936863	0.413517656
SPBC947.06c	-0.168406403	0.413517656
tsc13	0.247618421	0.413517656
wtf7	-0.213425278	0.413517656
rpl802	0.359455866	0.413948523
fta3	-0.293037388	0.413948523
ctt1	-0.442239836	0.413948523
ini1	-0.37901143	0.415158403
tif471	0.156740796	0.415319278
mam2	-0.197289574	0.415319278
SPBC1683.03c	0.225107716	0.415319278
SPBC21D10.08c	-0.372054805	0.415434094
arz1	-0.173315442	0.415434094
SPBC215.01	0.15786675	0.416063537
cdc3	0.196520987	0.416607163
rpl3702	0.216473509	0.416607163
pac10	0.171298362	0.417761259
trs120	0.115672343	0.417761259
SPCC736.02	0.354195301	0.417761259
zta1	0.213530408	0.417761259
hnt1	0.188183301	0.420248699
tif223	0.166107282	0.420534044
gdi1	0.147023218	0.421372278
arp42	0.743042299	0.421372278
gid9	-0.261298908	0.421372278
pfa5	-0.372763025	0.421372278
tti1	-0.105473729	0.421372278
SPCC1827.06c	0.249444043	0.421372278
qcr7	-0.158049369	0.421408288
mod21	0.465072289	0.421443986
sac12	-0.080329257	0.421765461
ppa3	0.259364243	0.421765461
ntr2	-0.199488452	0.421765461
rps2	0.307900716	0.424048364
yfh7	0.222189892	0.425618747
pcy1	0.137280997	0.426206629
SPAC3A11.11c	-0.317236781	0.426855869
win1	-0.164058967	0.426987516
cyk3	0.219047578	0.427487375
rpt5	0.088132864	0.427487375
fmd3	-0.213339343	0.427487375
alp14	0.119965716	0.428950241
sqt1	0.360239105	0.429092618
SPAC6C3.03c	0.271241976	0.429212985
tos4	0.417620411	0.429347764
arg7	0.223005757	0.429347764
gpi1	0.267102608	0.429347764
cct7	0.167532664	0.429347764
lam2	0.241440071	0.430157894
SPAC3G6.07	-0.85158087	0.430170491
tim50	0.167562821	0.430244853
icp55	-0.243187875	0.430797792
mti3	0.141702748	0.430797792
SPAC7D4.08	0.231367752	0.431562543
iwr1	-0.286210951	0.431569547
urh2	-0.185365013	0.431569547
str1	0.160129457	0.431569547
cip1	-0.133675888	0.431569547
ssb3	0.354767825	0.431569547
erp2	0.161497535	0.431740312
SPAC688.12c	0.191664	0.431740312
erv14	0.270736548	0.431740312
stt4	0.150474019	0.431740312
put2	0.295674539	0.431740312
est1	0.441507906	0.431740312
tls1	-0.484229811	0.43176494
ssz1	0.293520626	0.43176494
omh6	-0.150057531	0.43176494
laf1	-0.245821653	0.43176494
caf5	0.792402993	0.43176494
elp2	-0.320414064	0.43176494
wtf14	-0.192118833	0.43176494
SPBC16A3.17c	-0.165283039	0.432323043
SPAC1093.07	0.189876649	0.433092581
rpn502	0.186999513	0.4336329
sws1	-0.208810633	0.4336329
spt6	0.148917686	0.435539492
dph6	0.138687919	0.435539492
rps1002	0.278028852	0.435539492
hip1	-0.258025218	0.435621976
ire1	-0.146682791	0.435797449
SPAP14E8.05c	-0.250937745	0.436182225
fas1	0.183433571	0.436182225
gal1	0.274809437	0.436182225
frg1	0.136254535	0.436272763
exo1	-0.172743333	0.436272763
sgf29	0.213610641	0.436485375
hrf1	-0.178103963	0.438183903
tae1	0.979445065	0.439446221
naa10	0.233904527	0.439800178
def1	-0.247079956	0.439800178
mia40	0.176382429	0.440400726
sam50	-0.433893508	0.440471792
ath1	-0.148752564	0.440471792
pro1	0.206658359	0.441350361
sde2	-0.193165197	0.442019793
SPAC26F1.11	-0.525282001	0.442131193
dad5	0.299647615	0.442131193
orc6	-0.210098203	0.443278041
ade1	0.213924267	0.443278041
pdr1	-0.771503944	0.443339264
nrk1	0.256872569	0.443427625
oxs1	0.101668322	0.443664951
sgo2	-0.172174733	0.443910911
dis1	-0.202296918	0.443910911
tlg2	0.175136094	0.443914269
psh3	0.222201824	0.444393734
are2	-0.236603987	0.445676946
rpl2102	0.278337007	0.445936742
zpr1	0.335646468	0.445936742
SPBC660.05	-0.926881501	0.445936742
glo1	0.21501463	0.445936742
psk1	-0.154091034	0.445997172
tif52	0.235217125	0.446335702
atg10	-0.300331115	0.446624655
SPAPB1A10.07c	-0.139093791	0.446624655
ckk2	-0.128754386	0.446927266
SPAC2F3.16	-0.167908867	0.447161403
ngl1	-0.182806637	0.447571344
ypt71	-0.181098841	0.447824601
smd3	-0.227799113	0.447824601
srs2	-0.244797371	0.449153319
taf3	-0.156046322	0.449553508
SPAC23D3.12	-0.271688272	0.449582575
SPAC29A4.09	-0.129147856	0.449582575
SPBC83.19c	-0.473332701	0.449582575
mis20	-0.225592527	0.449582575
tti2	-0.526562066	0.449582575
SPCC736.13	-0.316871872	0.449582575
gsf2	-0.163569186	0.449582575
prm1	0.221181499	0.450215633
nup211	0.240892597	0.450215633
yme1	-0.207414248	0.450215633
Tf2-9	0.667052129	0.450833627
clr5	-0.148879861	0.452754469
SPBC1271.03c	-0.141529884	0.452754469
coq3	0.136012708	0.452754469
SPAC1565.02c	-0.873637905	0.452970223
usp102	0.968149668	0.452970223
SPBC1604.04	-0.166356916	0.453186855
ppr10	0.252263452	0.453639103
cog5	0.152653797	0.453639103
ssb2	-0.589242638	0.453639103
SPCC18.10	0.213061905	0.453639103
spt5	-0.206726447	0.454375566
mug95	-0.30878305	0.454375566
tho4	-0.145085368	0.454375566
SPBC354.04	0.263633728	0.454375566
atx1	-0.201231567	0.454375566
SPBC887.17	0.263313973	0.454375566
sib1	0.173857889	0.454763786
rep2	0.253648488	0.454763786
ckb1	0.181588166	0.455353214
msf1	0.270851833	0.455490937
gim3	-0.172665723	0.456501621
sod1	-0.317337701	0.456501621
lcl3	0.198549495	0.456501621
SPBC14F5.10c	-0.199302275	0.456501621
SPCC777.03c	-0.124294158	0.456501621
mug24	0.277110794	0.456501621
odr1	0.25306417	0.456911925
SPCC794.04c	-0.311570888	0.457095829
SPBC16E9.02c	0.171740341	0.45762942
fzr2	0.301429187	0.457684639
scs2	0.225499473	0.457684639
rod1	-0.246490099	0.458075451
rho1	0.117832191	0.458075451
SPBC2G2.17c	-0.247635107	0.458075451
sno1	0.206614675	0.460374062
npr2	-0.213227705	0.460374062
SPBC24C6.03	-0.196455305	0.460374062
gpd2	0.152766917	0.460578307
sec71	-0.206626984	0.461127072
not11	-0.151400253	0.461496099
alo1	0.120601479	0.461665144
red5	-0.131209024	0.461665144
alg11	0.140791088	0.462102512
cns1	-0.155420156	0.462213771
yip11	-0.434124251	0.462213771
lat1	0.229084722	0.463160818
psu1	-0.320510131	0.463948328
sid2	0.179413261	0.464426267
caa1	0.183122802	0.464426267
mug126	-0.150849518	0.464426267
rps1902	0.307460356	0.464426267
pgp1	0.157522645	0.464426267
tif1	0.29834994	0.465326351
SPCC737.04	-0.240381646	0.465326351
nmd5	0.21036713	0.466166172
smp4	-0.435725044	0.466736514
sog2	-0.106064516	0.466900669
ero12	-0.285537349	0.467968764
upf2	-0.090462838	0.468070379
mug122	-0.157238715	0.468070379
SPAC1687.23c	-0.509788297	0.46852369
tif33	0.198032081	0.46852369
paa1	0.145845052	0.46852369
rpp202	0.212725615	0.46852369
naa20	-0.13155631	0.46852369
gcv1	0.262921872	0.469157789
srp54	-0.16190842	0.470218328
pck1	-0.095812621	0.470516066
irs1	0.090291781	0.470516066
SPAC637.03	-0.393122493	0.47082267
SPBC651.04	-0.333493773	0.47082267
mic10	-0.212899281	0.470988496
SPAC3F10.09	0.211261656	0.471147252
mad3	-0.219185805	0.471656957
saf2	-0.123843128	0.471744105
mcp1	0.383977286	0.47521395
ggt1	-0.182359278	0.47521395
pgt1	0.291382898	0.47521395
raf1	0.325079206	0.47521395
tnr3	-0.267762036	0.477139117
hsp3105	-0.296915874	0.477139117
vps902	0.174843136	0.477139117
nda3	0.169011477	0.477139117
tom20	0.182285308	0.477175527
ntp1	-0.368930693	0.477189195
rsc7	-0.121674458	0.4790187
lsd1	-0.077805971	0.479213764
tup12	-0.146710955	0.479953048
rlc1	-0.152936109	0.479953048
elo2	0.188441696	0.480135181
SPAC23H3.11c	-0.140060478	0.481563607
sim3	0.116346409	0.481592333
ysa1	0.279224772	0.481592333
SPBC17G9.06c	0.196234564	0.481592333
rnh1	-0.269355012	0.48253305
bir1	-0.288296033	0.48253305
afg1	-0.169461542	0.482977538
SPBC409.17c	0.178607799	0.483686592
pds5	0.147086239	0.484236767
pck2	-0.119680865	0.484648667
rps1201	0.219542332	0.484648667
SPBP23A10.11c	-0.08526933	0.484712259
SPAC3C7.04	-0.18631572	0.484728696
lid2	0.295307092	0.484728696
ppk19	-0.14381202	0.484919515
rnc1	-0.155514634	0.484919515
noc12	-0.190444547	0.485535079
SPAC694.04c	-0.451305152	0.485535079
SPBC21C3.15c	0.105828293	0.485535079
SPBC26H8.11c	-0.27450319	0.485858407
gpi2	-0.166839368	0.486481794
SPBC15C4.02	-0.107064842	0.486486836
lto1	0.21355042	0.486486836
hsp9	-0.49827022	0.486604316
SPAC11D3.14c	0.369228662	0.486687068
idn1	-1.051121666	0.486687068
SPBC25D12.06	0.126405562	0.486687068
alp16	0.139717262	0.486687068
SPBC1711.09c	0.236305445	0.488048265
noc1	0.217756554	0.488358042
ccc2	0.147296574	0.488358042
pfl5	-0.133090483	0.488358042
wtf1	-0.370953731	0.489243629
txl1	-0.132613659	0.489243629
mug111	-0.173239708	0.489243629
msh6	-0.322397916	0.489243629
gsf1	-0.166726564	0.489626363
mod5	0.183987688	0.49023191
gas2	-0.275499002	0.49023191
qns1	-0.13499857	0.49023191
eaf1	-0.181164373	0.490813271
swi6	0.16651866	0.491887173
trs23	0.274540474	0.492407556
cdc15	0.101302544	0.492559113
pim1	-0.131606856	0.492559113
med31	-0.169345717	0.492559113
oca8	0.240378425	0.493757354
SPBC685.08	0.284643744	0.493760301
cho1	0.333843984	0.493881469
SPAC212.04c	0.383633806	0.494172335
rog1	-0.120296118	0.494172335
SPAC57A7.15c	0.289891783	0.494411109
1-Oct	-0.20761854	0.494436327
swi2	-0.226278104	0.494436327
prp1	-0.239864936	0.494436327
ppk26	-0.169107572	0.494436327
yta12	0.180998604	0.494436327
rpp40	0.180011709	0.494507322
pta1	0.151920657	0.495308834
SPBC8D2.16c	0.226943443	0.495308834
gid1	-0.182840852	0.495308834
sec28	-0.136256322	0.496289344
SPBP8B7.18c	0.150131201	0.496289344
SPCC188.14	-0.20121438	0.496289344
SPAC3A12.19	-0.182488289	0.496343966
ivn1	-0.334602551	0.496343966
hsp3102	-0.26751741	0.497681884
cab4	0.164360829	0.499001741
rec11	0.209148401	0.499217794
prp45	-0.106374446	0.499217794
img2	0.200717123	0.499332637
tfa2	-0.139382248	0.500124456
jac1	0.297531855	0.500578602
vps28	-0.204216674	0.500578602
omh1	-0.157383528	0.500578602
cwf3	0.346133687	0.500578602
nad1	-0.17699591	0.500578602
moc3	0.192129542	0.50091411
SPAC4G9.22	-0.296896427	0.50091411
SPBPJ4664.02	0.19464915	0.50091411
1-Sep	-0.165876899	0.50091411
taf11	-0.227271136	0.501023432
SPBPB10D8.04c	0.568579869	0.501023432
cbp1	0.176843992	0.501023432
rpc11	-0.372068624	0.501091926
SPAC5D6.04	-0.107880044	0.501091926
set8	-0.139970191	0.501091926
hem4	0.240065364	0.501091926
cdc8	0.1288759	0.501091926
rga4	-0.209075976	0.501091926
ppp16	0.256230167	0.501091926
ubp14	-0.117990888	0.501091926
rpb1	-0.110531632	0.501153073
utp6	0.35423686	0.50123311
tif5	-0.203362414	0.502648202
yox1	0.223857821	0.502648202
emp70	-0.179314289	0.502659498
SPAC212.01c	-0.709746594	0.503369389
SPAC22G7.03	0.177116337	0.503369389
png3	-0.199796722	0.503369389
oca3	0.186902761	0.503369389
SPAC607.02c	0.811048694	0.503486901
vma5	0.20145754	0.503486901
SPBC1773.12	0.267262501	0.503486901
mis18	-0.193527973	0.503486901
ppk32	-0.173273914	0.504629539
SPBC17D11.03c	0.330184369	0.505470149
kcs1	-0.200068653	0.505470149
mip1	-0.123082844	0.505477843
hem25	0.139327683	0.505477843
amt3	-0.171890023	0.505477843
cwf12	0.729055316	0.505477843
SPBC1778.03c	0.174887613	0.505477843
mss116	-0.209089085	0.505508754
rpl29	0.212638038	0.505508754
SPAC11D3.04c	0.318487788	0.505558626
[truncated: 2,643 more rows]
