# Supplementary material for: Analysis of transcriptional response in haploid and diploid Schizosaccharomyces pombe under genotoxic stress
Source: G3 (Bethesda). 2024 Aug 9;14(9):jkae177. doi: 10.1093/g3journal/jkae177 (PMC11373635; doi:10.1093/g3journal/jkae177)
Supplement: jkae177_Supplementary_Data [file jkae177_supplementary_data.zip › Table_S5_G3-2024-405152.csv]

Haploid MMS vs Haploid NT
Gene	log2 Fold Change	Adjusted p-value
tpx1	1.523138676	3.05E-27
SPAC26F1.07	1.228214209	3.97E-21
hsp3104	2.628755366	1.85E-17
rib4	3.141839251	1.77E-16
map4	-0.634358236	4.58E-16
zwf1	1.208120845	1.58E-14
SPCC1393.12	1.076609026	1.58E-14
ted1	-0.852573466	1.43E-13
SPAC23D3.12	-1.569887635	2.99E-12
cmt2	0.818689457	1.29E-11
eno102	1.201436266	2.33E-11
plr1	1.412016615	4.97E-11
toa2	-0.622775067	9.64E-11
kpa1	1.0317655	1.04E-10
SPCC338.18	1.148365008	1.04E-10
ctp1	0.698452538	1.08E-10
SPBC21B10.08c	1.033389587	1.61E-10
SPBC215.11c	1.888457358	5.99E-10
fmd1	0.968828433	6.07E-10
pgc1	0.505053836	7.66E-10
SPCC16C4.10	0.485747469	1.13E-09
SPAC1F8.08	-0.766653415	4.27E-09
eng1	-0.992925695	4.85E-09
mbx1	-0.789884461	6.42E-09
rpt5	0.410807142	8.33E-09
rpn7	0.464663295	1.52E-08
rib7	-0.918876841	1.52E-08
cdt1	1.951517574	2.89E-08
mmp2	1.113178571	6.20E-08
rec6	0.73765119	1.27E-07
nrd1	-0.89576884	1.39E-07
dal52	-0.684507948	1.93E-07
twf1	0.582769419	4.49E-07
SPBC359.01	-0.504861677	4.67E-07
erv2	0.639759544	4.67E-07
tom70	0.400334772	5.61E-07
SPCC1235.01	0.747275701	7.06E-07
adg1	-2.080748268	7.56E-07
rad51	0.611781935	1.45E-06
pre4	0.46225367	1.54E-06
SPAC26H5.09c	0.964940289	1.56E-06
SPCC1259.08	-0.695115014	1.92E-06
fim1	0.54025774	2.17E-06
trx1	0.801187554	2.47E-06
SPAC56F8.15	-1.469263651	2.80E-06
SPAC4A8.14	0.589198669	2.86E-06
SPBC1271.05c	0.498144396	2.89E-06
SPBP23A10.11c	-0.368303313	3.22E-06
gnd1	0.588352099	3.68E-06
SPAC1F8.04c	1.135561503	4.17E-06
caa1	0.751529948	5.47E-06
SPCC74.04	-0.70643586	6.61E-06
mic26	0.384670521	6.68E-06
SPBC8E4.04	0.677458386	7.06E-06
ctt1	1.643422626	8.00E-06
cdc18	1.687242728	9.23E-06
SPAC1039.04	-0.491695152	9.26E-06
zrt1	-0.562384896	9.26E-06
SPCC553.10	0.70297574	9.40E-06
yak3	0.892467899	9.82E-06
SPCC757.13	-0.623550171	9.85E-06
pfl3	-0.633716545	1.18E-05
trr1	1.611958359	1.35E-05
bgs3	-0.425912832	1.61E-05
wtf16	-0.891108481	1.65E-05
ero11	0.28453492	1.69E-05
gln1	-0.573254094	1.83E-05
SPBC106.03	0.742854422	2.00E-05
pts1	0.536421339	2.07E-05
lkh1	-0.563291129	2.73E-05
SPCC757.12	-0.522376455	2.88E-05
cta3	-0.529885082	3.00E-05
SPAC24H6.13	-0.65187401	3.40E-05
cdt2	1.366945719	3.53E-05
clr4	-0.637518021	3.53E-05
SPBC19C7.04c	-0.810035866	3.53E-05
SPAC27E2.11c	-0.627771798	3.60E-05
mam1	-0.411533634	3.94E-05
ssc1	0.432297056	4.08E-05
SPAC110.06	-0.853029092	4.34E-05
SPAPB24D3.08c	1.067084143	4.36E-05
cnp3	-0.478932079	4.36E-05
SPCC1442.04c	0.930643292	4.36E-05
cit1	0.403869517	4.71E-05
mik1	1.002592739	4.77E-05
msh3	-0.499907798	5.79E-05
SPAC688.03c	0.785863214	6.14E-05
ptr2	-0.906284558	6.52E-05
txc1	-0.562231393	6.57E-05
adg2	-0.737443925	7.05E-05
fil1	-0.72030455	7.30E-05
agn1	-0.674664626	7.51E-05
bst1	-0.409076875	7.76E-05
grx1	1.217530731	8.10E-05
SPBPB21E7.11	1.347159443	8.23E-05
SPAC25B8.10	0.950588096	9.86E-05
rib3	0.67149939	9.95E-05
npp1	0.380659091	0.000100319
mug14	1.118606822	0.000117925
ptl2	0.579986435	0.00018737
zip3	0.486052725	0.00018737
cut12	0.596366802	0.00018737
SPAC27E2.14	-0.728380238	0.000190222
pre1	0.551496227	0.000204146
rad54	0.663004124	0.000213225
cdc2	0.409620523	0.000216349
ubc7	0.436428878	0.00023203
rpn12	0.594981886	0.00023203
ips1	-0.663988954	0.000263758
grx5	0.554596857	0.000287571
yox1	0.806656657	0.000300037
cdc22	1.198446662	0.000313381
mmf1	0.882424028	0.000316967
SPBC1271.03c	0.467732178	0.000333012
skp1	0.451951712	0.000360891
thi5	-0.367808955	0.000389852
rec11	0.725527218	0.000414836
zta1	0.656746238	0.000439131
grx4	0.386273231	0.000454039
msc1	-0.361887779	0.000474128
mse1	-0.581837839	0.000529984
agl1	-0.674406327	0.000545237
SPAC4H3.09	0.496378122	0.00055157
tal1	0.585596607	0.000597148
gef3	-0.400861837	0.000622611
dld1	0.340727412	0.000628801
eaf1	0.612346631	0.000634042
SPBP8B7.31	-0.514894166	0.000657652
phb2	0.554811939	0.000657652
coq7	0.378381478	0.000666099
sdh2	0.324821047	0.000682372
mtg2	-0.712082068	0.000698955
SPBC1773.12	-0.939002414	0.000698955
rid1	0.547965522	0.000698955
rer1	0.391002191	0.000760187
tcb2	-0.424147782	0.000779781
dpm3	0.812769455	0.000830502
SPBC56F2.05c	-0.526462469	0.000830502
SPCC1494.01	-0.5844357	0.00085425
hem1	0.835553677	0.0008794
puc1	-0.482769561	0.000966262
tos4	1.242577606	0.000982079
por1	0.540811136	0.001005308
obr1	1.0653007	0.001026435
SPCPB1C11.03	-0.611804488	0.001044486
ser1	0.742824372	0.001050506
SPCC330.03c	0.942017433	0.001060591
meu31	-0.650370824	0.001075862
SPCC736.13	0.969201311	0.00109572
tsr1	-0.457946053	0.001120235
SPBC1271.08c	1.02225428	0.001120235
gas5	-0.800525994	0.001184576
SPAC212.03	-2.123029881	0.001255182
tim11	0.467588788	0.001262332
uch2	0.585444126	0.001264598
SPCC1827.03c	0.618028775	0.001268544
rxt2	0.394714709	0.001394017
adg3	-0.367428463	0.001454497
aat1	-0.741253216	0.001472716
SPCC297.06c	-0.591292494	0.001491024
slm9	-0.308150377	0.001522288
mpc2	-0.497723008	0.001604803
SPAC9E9.02	-0.945886989	0.001720069
rpn502	0.538336799	0.001742575
arv1	-0.412114173	0.001778224
gpd3	1.290255492	0.001835705
vac14	-0.426959439	0.001850383
alo1	0.36229574	0.001850576
ssp1	-0.435438723	0.001850576
red5	0.392220883	0.001851699
pre6	0.527980662	0.001899682
oar2	-0.318111348	0.001919222
scs22	0.445102012	0.001955262
SPBC17A3.05c	0.253425727	0.001967722
SPBC1773.13	-0.365831851	0.002042626
wsc1	-0.497609943	0.002042626
hsf1	0.252801151	0.002061413
pht1	0.377290259	0.002067318
pom34	0.348196329	0.002234773
SPBC36.01c	-0.598536991	0.002237809
pfl5	-0.411303449	0.002237809
vma4	0.298533248	0.00224507
SPAC1A6.03c	0.34693131	0.002279143
ent3	0.421148454	0.002279143
rec7	-1.018527394	0.002288767
cdc24	-0.393065011	0.0023029
SPAC1782.02c	-0.40758759	0.0023029
gst1	-0.704322724	0.0023029
ybt1	0.83734642	0.002538201
sod2	0.645166351	0.002598582
mvp1	0.374372009	0.00263295
SPAC1834.13	-1.063069216	0.002654636
gde1	-0.56128217	0.002873621
laf1	-0.680204321	0.002873621
tfb4	-0.474077737	0.002873621
isa1	0.274817138	0.002896459
cor1	0.490705087	0.003035462
dbp5	0.280194591	0.003041639
srx1	2.488018414	0.003141599
ade7	0.659754064	0.003199325
glo2	0.474260471	0.003255902
fis1	0.411105632	0.003255902
mug30	-0.473958273	0.003255902
atp3	0.465280998	0.00339427
pam1	0.4324413	0.003403906
ptl1	0.431753714	0.003639767
thi9	-0.58508283	0.003846111
ucp12	-0.31748017	0.003870011
pas1	-0.406990992	0.00394929
cem1	-0.495312178	0.00394929
ecm7	0.453267577	0.004064144
fes1	0.48273168	0.004139156
SPAC24B11.07c	-0.307489105	0.00422043
not3	0.484307223	0.00431051
msa1	-0.600535642	0.004437932
snx41	0.253231083	0.004498433
til1	-0.475925966	0.00462142
SPCC13B11.03c	-0.714442513	0.004778367
rpn11	0.511121206	0.00485891
pex22	0.380518903	0.004859295
mtl16	-0.416349231	0.004967149
mdm35	0.375604235	0.004967149
efc25	-0.495841385	0.005189558
dad3	0.811799664	0.005195236
cul3	0.367199513	0.005287305
atp7	0.560166199	0.005287305
cab5	0.434767518	0.005287305
hxk1	0.384394064	0.005318058
hhf1	1.086553376	0.005321137
str3	1.609770803	0.005368623
elo2	-0.534542432	0.005368623
SPAPB1E7.04c	-0.514425789	0.005368623
cox14	0.305315742	0.005368623
gsf2	-0.439960716	0.005368623
tri1	-0.655464	0.00550346
SPAC977.17	-0.582030308	0.005555382
phf2	0.313755125	0.005555382
srs2	-0.655517972	0.005555382
prp10	0.260849497	0.005555382
dug1	0.402949258	0.005555382
ubc4	0.475461707	0.005555382
mas2	0.391461842	0.005555382
get2	0.426346271	0.005555382
mug24	-0.759876013	0.005555382
SPBC23G7.14	0.46485425	0.005584137
prf1	0.565606911	0.005608477
set8	-0.406944846	0.00563833
cdc4	0.3131812	0.005707172
SPBC20F10.02c	-0.358077114	0.005707172
gcd1	-0.492228422	0.005960839
mug126	-0.409119032	0.006443667
SPAC11D3.11c	-0.485724029	0.006494309
ecm33	-0.474038916	0.006494309
SPAC17G6.11c	-0.353110786	0.006553444
erp2	0.411207638	0.006763443
txl1	0.370818537	0.006800552
mug161	-0.768622071	0.006871866
scw1	-0.518866335	0.007019232
ost2	0.331415708	0.007187076
gdi1	0.36562599	0.007202223
fio1	-0.702142801	0.007202223
sir2	-0.503238771	0.007273999
hse1	0.354642964	0.007484981
SPAC18B11.11	-0.400692917	0.007575919
oaa1	-0.349963525	0.007588204
SPAC1D4.05c	-0.336179649	0.007598958
rpn501	0.398512382	0.007731883
ape2	0.355542296	0.007896167
SPBC11C11.06c	0.550712554	0.007896167
SPBC8E4.05c	-0.904114954	0.007896167
cox6	0.423274904	0.007940316
abc3	-0.335113	0.007940316
trt1	-0.391405382	0.008241195
SPCC162.03	-0.323477566	0.008502571
SPBC800.14c	0.734109403	0.008685168
jmj3	-0.199957867	0.008685168
SPBPB8B6.02c	-1.730289667	0.008759492
SPAC1B3.06c	0.46879891	0.009165195
rpt4	0.367546974	0.009165195
SPAC56F8.12	-0.938489621	0.009302633
inh1	0.34804102	0.009302633
tdp1	-0.279827877	0.009418563
ctr5	-0.475715574	0.009441647
SPAC9E9.04	0.48880573	0.009441647
alp21	-0.433002243	0.009443091
SPAC18B11.09c	0.396798192	0.009600628
drs1	0.519099249	0.009808374
SPAC31G5.21	0.450650286	0.009810038
dal51	-0.625029078	0.009810038
arb1	0.590271141	0.010310537
ubc12	0.935465569	0.010981794
aco1	0.395155999	0.011065102
meu17	-0.766516341	0.011065102
SPAC869.01	-1.51229008	0.011501786
cox13	0.505604361	0.011591126
apl5	-0.333315876	0.011931573
use1	0.328851537	0.011997346
SPAC6F6.04c	-0.362175004	0.012118101
rtn1	0.350772702	0.012413364
pre8	0.414108227	0.012413364
rpn8	0.422483228	0.012735188
dbl2	-0.262529393	0.013008107
sfh1	-0.292816337	0.013015942
ccs1	0.456341052	0.013027965
cig2	0.826241795	0.0130379
csx1	-0.425223439	0.0130379
spo14	0.277827287	0.0130379
urb2	-0.515325701	0.01304882
mbf1	0.41297983	0.013080261
fmo1	-0.358089833	0.013080261
cwf21	0.380455826	0.013364115
SPAC1399.01c	-0.504709412	0.013369585
pcu4	-0.483616697	0.013383166
rem1	-0.863783051	0.013383166
ies6	0.274899383	0.013597005
iml1	-0.284683778	0.013646704
pda1	0.281113185	0.013983223
atp4	0.233677995	0.014092787
SPCC24B10.02c	0.359072702	0.014092787
hhp2	0.413067362	0.014129931
mug125	-0.953762545	0.014131488
SPCC1183.02	0.296122946	0.014301291
rpt6	0.442246913	0.014560127
gor1	0.522122579	0.015014882
spn2	0.349634289	0.015206247
tim18	0.502520236	0.015206247
amt3	-0.459119799	0.015213066
cip2	-0.313328076	0.015217372
cnl2	-0.466646924	0.015397003
bgs2	-0.202944565	0.015493168
cdc8	0.339360113	0.015868628
SPBC1271.07c	-0.312909639	0.015868628
SPBC800.11	-0.716512168	0.016214325
klp5	-0.350559073	0.016214325
cox5	0.312963081	0.016361838
prm1	-0.532464398	0.016579616
hip3	-0.340519995	0.016579616
sdh3	0.386000192	0.016579616
ear1	0.305682472	0.016579616
mug106	-0.631317376	0.016966364
SPAC1B3.08	0.489042726	0.017282516
nas6	0.359087841	0.017763903
dsc3	0.313260361	0.018082064
ykt6	0.330449092	0.018514034
mug155	-0.679402475	0.018523844
ent1	0.342279541	0.018539861
SPCC162.02c	-0.39188294	0.018858061
gmh5	0.295108306	0.01886124
tps2	0.229370866	0.01927931
atp17	0.402663556	0.019353007
mdm12	-0.533397268	0.01965395
cue1	0.338172422	0.019728718
atp14	0.418571993	0.020075347
cft2	-0.22069449	0.020369834
apn2	-0.498552407	0.020464643
hem12	0.393149487	0.020685906
SPCC285.05	-0.314605769	0.020685906
SPAPB24D3.02c	-0.3537875	0.020935644
rad25	0.496841347	0.021480955
idh1	0.537236021	0.021480955
pep12	0.312908014	0.021569396
cdc10	0.309812401	0.02168712
cdc3	0.4304903	0.022320167
mxr1	0.277684303	0.022668867
png2	0.276612425	0.022668867
suc22	0.393506407	0.022686555
SPBC17D11.03c	0.839251622	0.022734453
dak2	-0.566711224	0.022785781
arc3	0.334016252	0.023020318
SPAC11D3.10	-0.927006425	0.023062614
dea2	-0.364112055	0.023062614
phf1	0.265735178	0.023062614
qcr6	0.40478724	0.023129268
pdi1	0.335266337	0.023380357
bsd1	0.301863908	0.023380357
SPBC30D10.05c	0.292831576	0.023380357
atp20	0.323557309	0.023468068
ubx4	0.283992247	0.023468566
oxs1	0.228926269	0.023568444
tfg1	0.321777582	0.023638439
SPCC132.03	0.344016693	0.023739441
bgs4	-0.264624472	0.023916638
mug45	0.618493517	0.02393209
din1	-0.365743196	0.024375446
rpn1302	0.444669783	0.024375446
mug115	-0.584181422	0.024601206
ste24	0.250612826	0.025220188
dph7	0.255741063	0.025229512
cfh1	-0.306532644	0.02536175
asc1	0.245981458	0.02536175
cch1	-0.413867172	0.025711523
mug95	-0.706050683	0.025876047
orm1	0.30787288	0.025876047
SPBC36.02c	-0.53599173	0.025876047
orc5	-0.409840716	0.025876047
hus1	-0.385046765	0.025980369
isa2	0.543228232	0.026635609
spo4	-0.556202064	0.026689838
hsp16	1.199256822	0.026693206
cct5	0.190274575	0.027055075
dmc1	-0.502371902	0.027055075
aim21	0.529081743	0.027058823
lys7	-0.260533751	0.027222689
cnd2	-0.240143451	0.027222689
aps3	0.439152613	0.027460651
mug160	-0.420697278	0.027589153
vps36	-0.474445434	0.028108017
ada1	0.220948503	0.028435705
pku80	-0.261869638	0.028435705
krp1	-0.217947919	0.028500457
SPBC13G1.15c	-0.616633649	0.028888444
SPAC11D3.09	1.346557687	0.028921177
cbf12	-0.230870495	0.02930877
SPAC688.16	0.652239793	0.029464223
SPAC5H10.03	0.484223435	0.029635527
mrm1	-0.500331219	0.029891521
nem1	0.259762257	0.030029488
pre5	0.397226755	0.030053119
wpl1	0.320561156	0.030216849
put4	-1.107817997	0.030272006
nce103	-0.401619456	0.030272006
crp79	-0.405485224	0.030793586
fps1	0.535002854	0.030893977
SPAC1B2.06	-0.560870451	0.03104933
SPCC569.09	0.44766802	0.031417539
rpn3	0.416558145	0.032038152
SPAC1002.16c	-0.776407918	0.03213462
ubc11	0.376243671	0.03213462
kap113	-0.374504688	0.032137202
mts4	0.277324381	0.032173244
pof7	0.324916493	0.032243133
vps74	0.173381514	0.032333237
sec73	-0.298025281	0.032473944
crb2	-0.299348411	0.032473944
atx1	0.442923399	0.032668432
idp1	0.49950014	0.032826753
sly1	0.326214823	0.032826753
SPAC3G6.05	0.468284545	0.033563113
SPBC530.02	-0.759329329	0.033759183
rod1	-0.546556841	0.03379535
sum2	0.151034816	0.034053981
ump1	0.437776757	0.034768298
rad21	0.537639331	0.034996985
SPAC24H6.11c	-0.295198393	0.035139219
akr1	-0.267772626	0.035139219
mrps9	0.202980011	0.035139219
aes1	1.178028072	0.035275048
ypf1	0.351055025	0.035518967
pup1	0.384942316	0.035518967
SPBP4H10.18c	0.283083628	0.035518967
psm3	0.520518945	0.035665834
vps68	0.242659383	0.035665834
hmt1	0.318502895	0.035665834
SPBC2F12.10	0.309683418	0.035697767
SPAC19G12.09	0.679197906	0.035805986
SPBC6B1.03c	-0.697198096	0.035805986
taf5	0.297668877	0.035805986
uve1	-0.474990339	0.036278114
atp16	0.430725729	0.036827611
SPCC970.02	-0.268146778	0.036827611
pof4	-0.527449931	0.037126513
SPCP20C8.02c	-0.709010464	0.037126513
SPBC1E8.03c	-0.345351881	0.037354986
SPAC22A12.17c	-1.172206165	0.037582075
eme1	-0.497459313	0.037783693
pre9	0.276738951	0.03812188
SPAC1565.03	-0.548174743	0.038421153
SPAC4H3.06	-0.544920682	0.038421153
rpn10	0.321326464	0.038421153
tif11	-0.334082738	0.038421153
mug35	0.83097986	0.038486538
elf1	-0.361979788	0.038486538
hsp9	1.130119245	0.038486538
erg5	0.317337203	0.038710719
arc5	0.297483142	0.038887014
SPBC16A3.02c	0.705076777	0.038887014
mlh1	-0.366340751	0.038908723
dap1	0.462833555	0.039122494
mug132	-0.439561912	0.039128869
gcn1	0.254237291	0.039308947
neo1	-0.453369203	0.039356119
adh8	-0.396417666	0.039356119
SPBC36.11	0.353178496	0.039575418
SPAC1039.03	-0.354317304	0.039623488
bqt4	0.343533551	0.040109276
pus3	-0.485637112	0.040109276
SPAC56F8.02	-0.369989784	0.04016605
SPAC14C4.04	0.422183503	0.040865764
erg27	0.355387015	0.040944611
sad1	-0.282739487	0.040944611
SPBC1709.03	0.354995969	0.041431322
fzr2	-0.648278948	0.041867302
mod5	0.413203507	0.041867302
SPBC1604.04	-0.351382491	0.041867302
wos2	0.583851665	0.042406661
hhp1	0.361193906	0.043794315
sty1	0.227994399	0.044142299
gti1	0.332511528	0.044142299
lcp1	-0.339049423	0.044142299
gsa1	0.190467913	0.044142299
erj5	0.32756096	0.044142299
SPAC1F7.10	-0.50441075	0.044142299
SPAC27D7.09c	0.80577116	0.044142299
arp2	0.211194785	0.044142299
idh2	0.437637336	0.044142299
adl1	-0.552514048	0.044142299
apc10	-0.558883613	0.044142299
mti3	0.281903125	0.044142299
ptr3	0.282472392	0.044142299
mdh1	0.517256057	0.044189059
atp1	0.276173577	0.044250954
tfg2	0.258776571	0.044274469
erg26	0.278324307	0.044707265
alp13	-0.398751417	0.044807928
gnr1	-0.430607989	0.044807928
mso1	0.358169951	0.044874862
psu1	-0.682134921	0.04493721
abc1	-0.25107051	0.04493721
mms2	0.38393067	0.04493721
spo13	-0.67600808	0.044952327
rpt2	0.457072354	0.045289173
ags1	-0.250566238	0.045289173
lsm2	0.428458663	0.045289173
yhb1	0.644845117	0.045498718
tuf1	0.333349308	0.045498718
gpi13	-0.45495169	0.04607334
sec3	-0.932010477	0.046253067
spt8	-0.325061182	0.046253067
fub1	0.314491326	0.046304718
atg1802	0.38445729	0.04640749
aar2	0.250813087	0.04640749
mia40	0.356326274	0.046546865
gaf1	-0.35033859	0.046880449
met11	0.199589882	0.047008341
meu26	-1.151910956	0.047008341
sil1	0.224868517	0.047763769
pdx1	0.508369023	0.047763769
SPBC1348.07	-1.077186307	0.047998197
scl1	0.330593979	0.047998197
arb2	-0.868935914	0.048102535
map3	-0.728837356	0.048102535
fub2	0.496329589	0.048102535
lcb1	0.307548427	0.048262111
mnr2	0.244444787	0.048296283
SPBC146.02	-0.493587625	0.04848324
SPAC29E6.06c	-0.198278199	0.048568163
ssb1	0.430453749	0.048568163
ibp1	-0.417883656	0.048568163
tor2	-0.25894404	0.048568163
pex14	0.277669485	0.048568163
SPCC622.11	0.576178216	0.048568163
snd301	0.411197971	0.048724531
SPAC12B10.02c	0.268636232	0.04882434
spc7	-0.386195483	0.048831078
naa15	0.242473498	0.04908961
SPAC56E4.03	0.722183418	0.049389486
pup3	0.364825706	0.049540661
vma2	0.306282295	0.050482965
rif1	-0.23596268	0.050748627
gpi1	-0.531513341	0.050908321
tor1	-0.255165398	0.050956886
SPCC777.17c	0.421677568	0.05103309
pet801	-0.292852999	0.051248758
dcr2	0.705281566	0.05137169
rpb11	0.201799602	0.051503958
SPBC365.16	-0.405063046	0.051503958
SPAC1002.07c	0.620667894	0.05217247
scn3	-0.306218231	0.052223409
SPBP8B7.18c	-0.328303002	0.052223409
rsd1	0.506943348	0.052566556
gpx1	0.547056615	0.052566556
gpi8	0.280590042	0.052610656
SPAC2E1P3.01	0.57028543	0.052848742
rsv1	-0.568388598	0.052848742
rst2	0.307046445	0.053754819
clr6	0.347919374	0.053754819
SPBC651.04	-0.691966461	0.055255781
dak1	0.388013037	0.055289516
qtr2	-0.264872989	0.055289516
hmt2	0.296003171	0.055289516
fbh1	-0.432119771	0.055289516
SPBC31F10.17c	-0.583676943	0.055568622
SPBC25D12.06	-0.268589384	0.055695906
mug16	0.213592109	0.055827401
inv1	-0.38108966	0.056088772
not11	-0.3073297	0.056383671
atp5	0.389967926	0.056383671
pyr1	0.362383552	0.056461205
ate1	-0.465988225	0.05652645
SPCC1672.01	0.321220249	0.057221746
srp21	-0.501482444	0.05812273
gle1	-0.495550716	0.058560049
rec8	0.503277225	0.058868551
mrpl17	0.265860201	0.058868551
bud6	0.210741977	0.059042719
SPBC11C11.01	0.204576504	0.059209486
phb1	0.241274953	0.059230763
hob3	0.267000211	0.059230763
dga1	0.322946259	0.059230763
dis1	0.394341697	0.059230763
mrm2	-1.357079691	0.059502101
hht3	0.457388744	0.059502101
SPBC354.07c	0.358409557	0.060143387
SPAC607.02c	-1.946221846	0.061020329
lem2	-0.212356922	0.061332691
ugo1	0.345818233	0.061332691
ppx1	0.277994985	0.061332691
rhb1	0.388114448	0.061332691
rpn6	0.326284662	0.061835217
his5	0.369295624	0.062621598
atl1	-0.581511619	0.063108646
cns1	-0.31000675	0.063110115
gmh1	-0.774657382	0.063575414
kes1	0.28385121	0.063575414
ppr7	-0.239044511	0.063575414
tup12	0.299328387	0.063679842
spo5	0.377003746	0.063679842
hnt3	-1.323490653	0.063679842
pre10	0.308991753	0.064289263
tpi1	0.42340558	0.06480944
rdl1	-0.37986838	0.066133441
erg9	0.316730245	0.066414492
zym1	0.757700757	0.06651067
arg12	0.609244441	0.066584303
cyc2	-0.257427907	0.067851278
air1	-0.413122266	0.067851278
gim6	0.485409245	0.068296331
nnt1	-0.582300238	0.068362881
taf2	-0.269704914	0.068496882
etr1	0.415436322	0.068496882
nup60	0.157191715	0.068513843
rpa34	-1.128153508	0.069858688
rad55	-0.461604765	0.071171619
SPBC25B2.08	-0.319123591	0.071730977
trs130	-0.298691375	0.073166332
rga9	-0.386593027	0.073383912
did2	0.219360063	0.073383912
mdj1	0.274871268	0.073383912
usp104	0.272042202	0.073414741
SPBC337.11	-0.309836364	0.073414741
nsk1	-0.373472476	0.073628658
vps32	0.259222473	0.073628658
fet4	-0.332594934	0.073628658
frs2	0.3576399	0.073890885
adf1	0.387299902	0.073890885
vma9	0.248424644	0.074526937
saf5	-0.383983208	0.075144312
SPAC29E6.09	0.510443538	0.075144312
ssl1	0.241570165	0.075144312
rrn5	-0.262253766	0.07520975
SPBC1683.02	-0.453444083	0.07520975
rhp6	0.321461734	0.075629888
aim19	0.426839537	0.075629888
fum1	0.333357943	0.075677787
rib5	0.625147543	0.075785005
hfl1	0.212219719	0.075812379
mug105	-0.313734077	0.076389599
slm1	0.346194519	0.076610344
arc2	0.361694479	0.077001643
tfa2	0.283801278	0.077473442
trm2	-0.265077969	0.077646527
ifa38	0.339390837	0.077955165
ist1	0.294875372	0.077955165
pal1	0.204168471	0.078010703
mam33	0.357562329	0.078072768
xks1	0.305172491	0.078088855
SPCC569.03	0.645834733	0.078409593
SPAC11H11.03c	-0.294919867	0.078772808
ale1	-0.433560489	0.079510135
pdi2	0.257335382	0.079650579
tvp15	0.362826642	0.080010008
SPBPB10D8.02c	1.840413355	0.080010008
rga5	-0.279169104	0.080010008
npg1	-0.377494583	0.080010008
pom2	-0.26307345	0.08027129
iec1	-0.26301436	0.08027129
mug162	-0.392323752	0.08027129
gas1	-0.534925286	0.08027129
SPCC663.09c	0.441057449	0.080358156
dpm2	0.489620772	0.080468653
vma21	0.319616779	0.081221058
mug10	0.446190805	0.08171708
dbl1	-0.269116373	0.08198127
sim3	0.225506679	0.081996583
spd2	0.296069873	0.082728372
ppk31	0.169555173	0.083802736
nep2	-0.319789084	0.084909666
isu1	0.286481777	0.085618418
ubp6	0.336804592	0.085893343
SPAC25B8.12c	-0.31986377	0.086954399
hht1	0.579085161	0.087052117
hus5	0.399553981	0.08706444
lcf1	0.48276659	0.087328398
nod1	-0.466682023	0.087963237
pmp20	0.817437223	0.088080418
mis6	-0.406159514	0.088130221
atg15	0.228745259	0.088233589
sod22	-0.272987854	0.088331017
mug5	-0.621752045	0.088331017
SPBC56F2.07c	-0.346971597	0.088495166
par1	0.273338335	0.08892617
cdc23	-0.220507602	0.089095413
mug58	0.450712432	0.089126633
tls1	-0.85983918	0.089126633
png1	-0.466837879	0.089126633
gst2	0.684462461	0.089126633
SPBC902.03	0.282292632	0.08928887
SPCC777.06c	0.32229209	0.08928887
msf1	-0.500575335	0.089482668
cdr1	-0.204942488	0.090079884
fnx1	-0.325434941	0.090079884
smn1	-0.400164423	0.090300313
cab4	-0.325296915	0.090415495
ppr1	-0.198369823	0.090415495
SPAC23A1.14c	0.666317319	0.090445547
SPAC823.09c	-0.265317172	0.090549458
ypt4	-0.402536628	0.090549458
alr2	-0.404687093	0.090670606
SPAC8E11.10	-0.58139023	0.090886384
hdd1	-0.214961045	0.091088057
far8	0.262058252	0.091513202
SPBC16D10.01c	-0.407816512	0.0915746
sdh1	0.325447964	0.091896912
tsc13	0.421865177	0.092114405
hnt1	0.32293752	0.09218192
arc4	0.331931066	0.09237114
hsp3103	-0.361006983	0.092975791
met9	-0.364002746	0.093857292
eaf7	-0.363024456	0.09389757
rrg9	-0.297769457	0.093918074
orc3	-0.286073684	0.094069442
bub1	0.224415155	0.094750281
ret2	0.278356975	0.094750281
SPBC1773.16c	-0.509755099	0.094867722
gap1	-0.541823018	0.094867722
SPAC30D11.02c	-1.527427723	0.094955689
SPBC16C6.01c	-0.487883697	0.094955689
ppr5	-0.413030941	0.095487943
pyp3	0.440851307	0.096273727
mdm31	-0.241784495	0.096910543
gga22	0.354336917	0.097712586
gmf1	0.203535756	0.098055341
dna2	-0.402118214	0.098410194
ctr6	0.484116816	0.098468693
SPAC11D3.01c	-0.294690578	0.098543265
sim4	-0.328649481	0.09898691
SPCC14G10.04	0.323550868	0.09901649
SPBC3B8.04c	-0.184833301	0.100170121
pgr1	0.276608624	0.100333675
SPAC630.04c	0.269166278	0.101255137
tel2	0.454079306	0.101382474
chk1	-0.297337197	0.10222866
atg17	0.22754494	0.10250495
qcr7	0.266370815	0.10250495
moc3	-0.371109513	0.102654766
SPAC343.21	0.602032417	0.102654766
wis1	-0.373388532	0.103392858
ell1	0.329635828	0.103392858
meu10	-0.542345972	0.103499829
cox8	-2.228461776	0.104245951
git3	-0.180946365	0.104245951
SPAPJ695.02	-0.725798213	0.104398164
rds1	0.835007985	0.104398164
rcd1	-0.294252841	0.104398164
sfc6	-0.295475356	0.104398164
SPAC212.08c	-1.190849829	0.104895382
pap1	0.334826598	0.104895382
SPBC2G5.01	0.257978926	0.106117158
wtf10	-0.44339112	0.106117158
SPCC24B10.06	0.300146224	0.106117158
lip2	-0.353647478	0.106143908
pgs1	-0.218956953	0.106217702
cox4	0.299961532	0.106360867
gta2	-0.296662502	0.106360867
sid1	-0.377569611	0.106360867
chr4	-0.241767762	0.106360867
pof11	0.200031887	0.106393951
SPAC1327.01c	-0.203539236	0.107551608
ubp16	-0.402261985	0.109484651
esc1	-0.434251178	0.109782815
psc3	0.42061671	0.109782815
coq9	0.338793986	0.109782815
sbp1	0.325870456	0.109782815
rpl29	-0.409159208	0.109782815
swp1	0.266095725	0.109782815
cwf23	0.214675896	0.109782815
yps1	-0.18266659	0.109782815
fmd2	-0.580926659	0.109784365
SPAC2F3.16	0.289602449	0.110538843
gyp2	-0.180206366	0.110893014
ypt1	0.315175095	0.11090413
SPAC977.15	-0.239557158	0.111337429
etd1	-0.236232126	0.112125989
SPCC737.04	-0.4275779	0.112493449
SPBPB21E7.09	0.359306658	0.112975974
mug129	-0.409848977	0.113110185
urh2	-0.30931439	0.114496072
pam17	0.2877624	0.114661632
but1	-0.830774591	0.114661632
pyp2	-0.675833231	0.114661632
mug100	-0.32898992	0.114661632
shk1	-0.286717111	0.114661632
prp19	0.326858861	0.114983325
SPCC757.04	0.217393568	0.115514708
SPAC5H10.04	-1.139739301	0.11568641
spt20	-0.206637991	0.115831085
ypt3	0.310587308	0.115844451
esf2	-0.454093223	0.116026352
rsc9	-0.307925799	0.116286397
SPBC14C8.15	0.24698015	0.116442854
mug182	-0.168126205	0.116464238
SPAC186.03	-0.978863648	0.116464238
ism1	-0.273078735	0.116464238
rgf3	-0.197587478	0.117039472
atp15	0.267357883	0.117491886
cox9	0.300631729	0.117796387
SPCC1494.08c	-0.24751068	0.117796387
emc3	0.273219668	0.117919758
mrpl7	0.26569647	0.11805519
SPAC27E2.03c	0.353221544	0.118269423
dis3	-0.285804064	0.118456879
cbr1	0.258072743	0.11846892
kha1	-0.211496589	0.118470354
SPAC23D3.05c	-0.271559822	0.11946406
SPBP35G2.04c	-0.261808946	0.119754126
mae2	0.414735952	0.119894171
SPBC23G7.10c	0.873001851	0.121175235
pex12	-0.466242593	0.12194499
pir2	0.354192168	0.122345711
rad15	-0.333486244	0.123584254
SPAC14C4.01c	0.265059462	0.123584254
SPCC285.04	0.513341927	0.123584254
rmp1	0.28037283	0.124009842
SPCC16C4.21	-0.685693901	0.124009842
SPBC887.08	-0.540789601	0.124423953
sgf73	0.229387933	0.124423953
srp1	-0.355599275	0.124938579
toe4	-0.44051944	0.125441552
kgd1	0.217027423	0.125680062
pet2	-0.189120225	0.126224054
grc3	-0.259919204	0.126274593
rsc58	-0.279798452	0.126700886
mdb1	-0.506372955	0.126700886
ste7	-0.511037676	0.126757748
smp2	-0.587005164	0.126757748
uap56	0.177345249	0.126812589
fma2	0.202465316	0.127172419
SPAC18G6.12c	0.41596583	0.127568191
tif224	0.234360845	0.127568191
cyt1	0.279077768	0.128746084
SPCC1450.09c	-0.342678343	0.130082028
utp5	0.189617267	0.130400038
ssr4	0.344194947	0.130400038
ubc13	0.274373691	0.130494338
ftm5	-0.784959511	0.130494338
gcn20	0.313797842	0.130494338
sno1	0.350259642	0.130535827
dms1	0.487960155	0.130535827
tts1	0.33935359	0.130635671
SPAC11D3.18c	-0.276665731	0.131255041
rpp40	0.321931479	0.131255041
pex19	-0.567083412	0.131255041
fib1	-0.488839204	0.131255041
SPCC736.02	-0.56085181	0.131255041
trz1	-0.208661085	0.13143055
vma1	0.305374349	0.13143055
mgs1	-0.346389471	0.13143055
mcs2	0.330532433	0.13143055
fkh1	0.479595819	0.132113406
glo1	0.352957915	0.133135542
pog1	-0.606706057	0.133135542
vps26	0.305343982	0.134432665
nog2	-0.769013031	0.134496615
get3	0.455774192	0.134496615
SPAC23H3.11c	-0.241749634	0.134528911
rex1	-0.39314753	0.135080329
smi1	-0.304913891	0.135080329
bqt3	0.241078827	0.135080329
for3	-0.308185833	0.135080329
tif221	0.231307032	0.135277501
mra1	0.24731104	0.135401564
ubp12	-0.169646238	0.135595606
rad9	0.371184154	0.135802952
SPBC19G7.18c	0.295807033	0.136139172
nmt1	-0.301606029	0.136352012
php5	-0.210806035	0.136509148
ssa1	-0.50502517	0.137876446
cog6	-0.299816967	0.137879273
pth1	-0.424592382	0.13818226
cbs2	0.223062534	0.138193008
gcs1	0.363096755	0.138562388
hul5	0.33134192	0.138562388
SPBPB10D8.04c	-1.02561687	0.138562388
pup2	0.356629578	0.138586788
mfm3	-0.353705221	0.138930022
SPBC1539.02	-0.420467535	0.138970149
tol1	0.239381386	0.140100536
atg8	0.234502344	0.140221932
SPACUNK4.13c	-0.186109063	0.140541213
utp22	-0.39837811	0.140656097
mrpl6	0.271448798	0.142232531
did4	0.357405181	0.142815112
uaf2	0.20338558	0.143069586
clr5	-0.242679572	0.143483209
lsm4	-2.157606154	0.143497824
yip5	-0.171229712	0.143629447
mal3	0.178727906	0.143629447
pdc201	-0.410048925	0.144492966
los1	-0.518587265	0.145115185
uvi15	0.147490959	0.145404138
trs120	0.176206925	0.146624067
mnn9	-0.180924781	0.147407602
trm734	-0.274009722	0.147547481
trm141	-0.136997201	0.147547481
art1	-0.213236385	0.147547481
gid1	0.316553666	0.147601537
SPAC323.04	0.232251708	0.148842062
bet3	0.212582594	0.148885613
gid9	0.398333703	0.149640978
rpl3802	-0.475719901	0.149755516
SPCC2H8.04	-0.290799554	0.150805701
gsk3	0.219324823	0.152321894
pfh1	0.159366123	0.153453595
mam2	-0.297279112	0.153607253
cbp3	0.327262112	0.153607253
syt22	-0.180826449	0.154493803
cut14	-0.193389068	0.154493803
pho2	0.307382267	0.154493803
she9	-0.289489531	0.154824951
tom5	0.227362304	0.155588648
rsm19	0.369706295	0.156381862
SPAC17A2.11	0.52591549	0.157486003
vps53	0.231462054	0.157797073
snx12	-0.2115234	0.158291119
taf6	0.256274257	0.158325409
SPCC338.03c	-0.391348972	0.159363853
vrs2	-0.183512146	0.159716109
ugp1	0.254752641	0.159716109
SPBC21D10.08c	-0.551155945	0.160466169
mrpl8	0.247499597	0.160489101
vma7	0.323512551	0.160489101
cdk9	0.189409214	0.161276614
met26	-0.381901911	0.162367858
pdi5	-0.225255427	0.162367858
grx3	0.330283978	0.162433894
SPAPB17E12.10c	-0.303360736	0.162562412
dic1	0.301960094	0.163675884
rbd2	-0.217581659	0.163675884
ost1	0.260241749	0.164388464
hcr1	0.174331696	0.165891542
chs2	-0.426920618	0.167080089
SPCC1827.06c	0.371093808	0.167428171
end3	0.195923766	0.167870538
rcm1	-0.5235975	0.167993411
SPBC660.06	0.270923259	0.168377553
dsc2	0.177096618	0.16895176
rpn15	0.288093441	0.16895176
SPCC622.06c	0.32137385	0.16895176
ubc6	-0.299893035	0.169231331
SPAC926.02	-0.264139596	0.169231331
pho4	-0.307727828	0.169231331
rrn6	-0.152358957	0.169231331
dpb3	0.294657155	0.169231331
SPAC3H5.09c	-0.406851689	0.169603373
uge1	0.248270953	0.169603373
alg10	-0.401205801	0.169873999
cdc16	0.295225947	0.169873999
chl1	-0.267039286	0.169873999
cbp4	0.285797809	0.169873999
sec9	0.239987285	0.169873999
vps20	-0.207303798	0.171402316
rpo41	-0.230911764	0.172011126
SPAC22H10.09	-0.294350037	0.172104008
ppm2	-0.461129073	0.172104008
SPAC27F1.10	-0.624036447	0.172130961
sei1	-0.267943524	0.172563045
SPCC338.06c	0.240441829	0.173077508
SPBC405.02c	-0.218684192	0.173159305
SPAC513.07	0.613880961	0.173199184
pdx3	0.400576396	0.173199184
SPBC947.06c	-0.244535424	0.173242679
mug68	0.280722818	0.173582601
SPAC57A7.09	0.376567953	0.17382325
cox12	0.345371217	0.173899206
pnu1	0.232827518	0.174119809
pdp1	-0.332624573	0.174900799
SPAC23G3.05c	-0.221358621	0.175390974
SPCC794.03	-0.296547762	0.175597492
alp14	-0.177220612	0.175893602
ppk1	-0.525834747	0.176147595
SPAC1687.21	0.343671547	0.176922458
efm3	-0.436444863	0.176922458
nap2	0.142763529	0.176922458
mst1	-0.207686111	0.17727255
clp1	-0.450135587	0.177532559
nse3	0.23170929	0.177587272
pun1	-0.411213395	0.178085151
rbd4	0.307754941	0.178085151
SPCP31B10.04	0.228914007	0.178215517
ssp2	0.27155916	0.178215517
pfl4	-0.281230121	0.178849687
psd1	-0.123807111	0.179699411
ptn1	-0.261949915	0.179699411
wdr8	-0.406895974	0.179804002
slp1	-0.731284982	0.180183732
iec5	0.25111104	0.180183732
cnt6	-0.219729543	0.180183732
SPAC19B12.07c	-0.26426777	0.180183732
bag102	0.301862487	0.180183732
pob1	-0.194593471	0.180183732
pnk1	-0.728251741	0.183266988
SPBC14C8.11c	-0.830493577	0.183266988
SPBC3E7.09	-0.298920498	0.183266988
erd1	-0.521531283	0.184711029
SPBC646.08c	0.203146413	0.184711029
SPBCPT2R1.04c	-0.511074619	0.184777651
fsv1	0.31297079	0.184810326
rga1	-0.244512115	0.184862814
rsa1	0.23996727	0.184862814
SPBC582.10c	-0.421669094	0.184866109
ste11	-0.363090163	0.185158585
ipk1	0.207344338	0.185158585
cdc7	-0.376488035	0.185170424
ksg1	-0.272622215	0.185330979
rgs1	-0.374807856	0.188209849
rax2	-0.394326152	0.188209849
wis2	0.704827505	0.188209849
SPAC29A4.09	0.191151478	0.188209849
pgk1	0.82088931	0.188209849
rpt3	0.318679184	0.188209849
SPAC3C7.04	-0.295923842	0.188892745
pkd2	-0.196393731	0.189745364
nuf2	-0.213256996	0.189745364
grp1	0.152728883	0.189745364
pdi3	0.173086495	0.189745364
dbl6	-0.223290344	0.189745364
ies4	-0.245028463	0.18989968
dtd1	-1.890460639	0.18989968
pat1	-0.293053012	0.18989968
cyp4	0.312719924	0.18989968
uro1	-0.580609508	0.18989968
SPCC965.14c	-0.50792655	0.18989968
SPCC594.03	-0.31359807	0.1901983
mtl2	-0.149921825	0.190418527
SPAC5H10.05c	-1.155568515	0.191202841
lys3	0.284994481	0.191202841
fta2	-0.347909824	0.191202841
its3	-0.13863437	0.191202841
SPBC2A9.03	-0.559493338	0.191202841
pre3	0.300113562	0.191202841
ufd1	-0.281552818	0.191202841
SPCC594.01	0.155825895	0.191202841
not2	0.339092789	0.191202841
SPAC9G1.07	-1.185403519	0.191342977
car1	0.366790489	0.191611683
nab2	0.336842765	0.191915242
sen2	-0.99074105	0.192431463
mug183	-0.231426135	0.194122972
dnm1	0.331672063	0.194419556
SPAC57A7.15c	0.458496242	0.194504561
gda1	-0.235242106	0.194504561
gfa1	0.126380279	0.194504561
SPBC1778.09	0.150887047	0.194504561
trs31	-0.220123698	0.194504561
mug73	0.306646705	0.194504561
kap111	-0.233370657	0.194885167
SPAC22G7.03	-0.288911006	0.195560564
SPBC1A4.04	0.191796217	0.195560564
sre1	0.455266097	0.19562181
pms1	-0.400937685	0.197020264
spn5	0.311710011	0.197423605
stm1	0.284538481	0.197423605
apn1	-1.055860456	0.197423605
swd22	0.238574354	0.197432799
trm8	-0.344510458	0.197432799
SPAC16E8.05c	-0.845368414	0.197580713
SPBC24C6.03	0.294523987	0.197580713
mcp3	-0.543764118	0.197952884
rsp1	-0.467650425	0.197952884
ndc80	-0.19450009	0.197952884
tea1	-0.31042091	0.198024598
srp68	0.565275511	0.198597036
SPAPB17E12.12c	-0.419548941	0.198719629
SPAPB2B4.07	0.32493828	0.198719629
SPAC22F8.05	-0.320492785	0.198719629
SPAC977.14c	0.492595904	0.198818283
lsm3	0.304945465	0.198818283
SPAC6B12.04c	0.429340862	0.199332115
cnp20	-0.293293168	0.199332115
apm3	0.183893027	0.20011258
pma2	-0.357442619	0.20011258
gpi7	-0.261626529	0.200621488
nrs1	0.270878479	0.200621488
ppk24	-0.493498278	0.200621488
prp24	-0.362694167	0.200621488
arg3	-0.261361649	0.200722467
fmt1	-0.383658305	0.20089193
pus2	-0.269794959	0.201430448
SPBC3B8.08	-0.545242236	0.201553967
hrk1	-0.17867612	0.201650834
his2	0.204654136	0.201650834
ire1	-0.208693393	0.202599819
coa1	0.184832802	0.202675297
cys11	0.186169944	0.203211298
naa20	0.19656888	0.203211298
vps55	0.342386282	0.204512235
gta1	-0.355995588	0.20473872
xrc4	-0.248744545	0.204947797
hrb1	-0.283353825	0.20511412
edc1	-0.252262535	0.205663737
dis2	0.237551303	0.20579658
pit1	-0.420114672	0.205975754
ubp14	-0.186802418	0.205975754
SPAC15E1.02c	0.522564805	0.20638906
dnf1	-0.210282622	0.206396032
SPBC12C2.01c	-0.328224143	0.206396032
gtb1	-0.175867714	0.206396032
gal7	-0.475002304	0.206396032
pof6	-0.212365879	0.206396032
ypt5	0.298208008	0.206760645
SPAPB24D3.03	-0.280011474	0.206760645
SPAP8A3.13c	0.255765292	0.206760645
yar1	-0.200576254	0.206798143
cmt1	0.480340442	0.206948378
SPAC1F5.03c	-0.255167536	0.207248109
puf4	0.156917682	0.207248109
kgd2	0.235391009	0.207790015
mrpl40	0.233817781	0.207982418
mxr2	0.250814474	0.207982418
cfh4	-0.223597813	0.208261905
nro1	0.207120962	0.208941975
rpm1	-0.268149259	0.209071844
trm402	-0.488552056	0.209851226
mei3	-0.982632376	0.209851226
SPBC16E9.20	-0.71595705	0.209851226
izh2	0.636544108	0.209851226
sea2	0.208872829	0.210044789
big1	0.232064256	0.210044789
srb10	-0.405579156	0.210908465
nas2	0.24659733	0.210908465
ret3	0.178981607	0.210908465
cnx1	0.302297692	0.212235372
SPAC1782.12c	0.404562787	0.212235372
cdc17	-0.270698816	0.212571965
rpb3	0.152774701	0.212571965
SPAC20G8.02	-0.633442315	0.213221483
SPAC26A3.14c	0.223605935	0.213221483
sts5	-0.308458282	0.213221483
set13	-0.428905783	0.213564353
ssb2	-0.842636339	0.213600822
gem7	0.366121721	0.214157113
SPCC622.01c	-0.16049411	0.214270326
ins1	0.312013049	0.214324983
mrpl37	0.272187395	0.215196993
dsc5	0.33822835	0.215196993
SPAC1399.06	-0.241953349	0.215644366
aro7	0.239287042	0.215644366
ubc8	0.334948354	0.21571937
sup35	0.258931487	0.215934096
mmf2	-0.758085263	0.216197866
dus2	-0.417928	0.216197866
gtp1	0.286253096	0.217001008
byr4	-0.2484091	0.217560224
mug114	-0.908879704	0.217722947
nup189	-0.24800732	0.217722947
zds1	-0.241639748	0.217722947
hcs1	0.286455152	0.217756157
gmh3	0.264707862	0.217756157
psh3	0.311685508	0.217756157
adn3	-0.18049298	0.217756157
pac1	-0.206748789	0.218750029
srb4	-0.998366104	0.218750029
kae1	-0.334292301	0.21877578
yop1	0.476752785	0.21877578
spn3	0.248858673	0.21954945
fba1	0.391961255	0.220403526
vps1	0.226714908	0.221314629
vma5	0.311903232	0.221314629
mrp7	0.279025022	0.221314629
atg11	0.278879027	0.221691458
nop8	-0.451957413	0.221771015
rad60	-0.18867467	0.221771015
asn1	0.315419249	0.221912821
SPAC1687.17c	0.211879872	0.222713675
mis19	-0.272629467	0.22275436
fta1	-0.188957007	0.222934051
SPAC869.05c	-0.198490816	0.222934051
csr103	0.338685383	0.224116981
sfk1	0.226165762	0.224243503
cid13	0.293187263	0.224424811
SPBC17A3.06	-0.338656828	0.224424811
ely5	0.369029118	0.224424811
spb70	-0.281171741	0.224424811
SPAC26F1.08c	-0.241649495	0.224482723
SPBC16E9.19	1.303104361	0.224482723
zip2	0.270288954	0.224772636
cyc3	-0.255825463	0.225168824
sec21	0.181911537	0.22545532
vma13	0.251118094	0.22545532
arg1	0.218728005	0.225521438
sea4	-0.159151451	0.225767839
mvd1	0.236817808	0.22659419
mug8	0.324855045	0.226742891
ncb2	0.236027907	0.226742891
SPBC776.06c	-0.180056138	0.226742891
spo3	-0.408566266	0.228325876
hry1	-1.067471444	0.228601399
sap14	-0.212947177	0.230121266
SPBC17G9.13c	-0.374820102	0.230121266
oms1	-0.424264797	0.230121266
SPBC115.03	0.272815563	0.23089206
mei2	-0.65947704	0.232857539
dpe1	0.31698337	0.233998501
rmt2	-0.261931622	0.234365479
inp2	0.228903294	0.234633265
srp72	0.237710302	0.234643767
SPCC569.06	0.325212978	0.234643767
glm1	-0.27529386	0.234811103
nic1	0.275983587	0.234811103
cid12	-0.187918219	0.234811103
caf1	0.189823483	0.235011015
rqh1	-0.282892698	0.235187824
zas1	-0.177609127	0.235690781
pan6	-0.334671733	0.236989267
klp2	-0.376790224	0.236989267
bos1	-0.228587135	0.236989267
drp1	-0.315745804	0.236989267
ubp8	0.169997834	0.237425733
ogm4	-0.160361088	0.237425733
cta5	-0.151063492	0.237456584
nto1	-0.15008257	0.237486324
ept1	0.225939882	0.238063695
SPAC6C3.03c	-0.360042621	0.23852655
sft1	-0.250246771	0.238829117
mud1	0.243810545	0.238868374
vps29	0.269270996	0.238868374
gld1	-0.400447619	0.240151183
SPAC922.04	0.457249219	0.241370424
dsk1	-0.206426511	0.241370424
SPBC1861.05	-0.617224025	0.241417749
cys12	0.291562199	0.24148359
rho3	0.85893771	0.241722147
ppk9	-0.223923307	0.241722147
mug153	-0.445442654	0.241722147
set3	-0.269109068	0.241722147
rpl22	-0.291676682	0.241722147
gor2	0.288607883	0.241722147
SPBC28E12.04	-0.514142178	0.241722147
apl1	0.372730561	0.241722147
pus1	0.212399229	0.241722147
mac1	-0.193663996	0.241917004
ste4	-0.366005086	0.242020587
ssr2	0.157187277	0.242020587
etf1	0.150703044	0.242020587
ort1	-0.133867938	0.242020587
sec231	0.238889398	0.242830669
swc4	-0.398574758	0.242959337
gls1	0.23164537	0.243455745
gpm1	0.592588977	0.243455745
1-Oct	-0.303440331	0.243673691
mtq1	-0.369384022	0.244309432
atg2	-0.409138247	0.244309432
syb1	0.240282641	0.244360481
mct1	-0.265078298	0.244707944
eri1	-0.658965944	0.244707944
mcm4	-0.249171927	0.244707944
cdc123	-0.317291849	0.245405072
hub1	0.298297348	0.245794727
arp1	-0.309486099	0.245794727
SPAC212.04c	-0.558416351	0.246160071
mam4	-0.211882884	0.246160071
png3	-0.295961026	0.246160071
naa40	-0.314288958	0.246160071
cbc1	0.172489756	0.246588788
elo1	-0.229712439	0.246609308
SPAC9.08c	-0.180049065	0.247489459
vma6	0.288664815	0.247489459
arg6	0.199554273	0.247489459
SPBP4H10.14c	-0.306720101	0.247489459
otg3	-0.128077584	0.247489459
ppi1	0.335012281	0.247575315
myo1	0.117301699	0.247716171
rpn1301	-0.177847009	0.247742402
ppa2	0.196170464	0.247796648
sbg1	0.111686967	0.248150731
mgr2	0.243508716	0.248150731
paa1	0.201682404	0.248749422
ftm6	-0.426618011	0.248990176
aly2	0.222980255	0.24936809
SPBC1348.04	-0.40267884	0.250245181
SPCC777.03c	-0.166264301	0.250245181
dml1	-0.337927469	0.250905568
rtt109	-0.382477579	0.250905568
qcr8	0.274411333	0.251088747
htb1	0.4629828	0.251571843
SPBC609.01	-0.390561041	0.252887857
myo2	-0.299866397	0.252887857
fip1	0.416648227	0.252916066
omt2	-0.801450847	0.253912228
rpt1	0.169286149	0.25406417
mrp51	0.172485074	0.254383005
vrg4	0.268599086	0.254383005
gyp10	-0.276432872	0.254544195
SPCC584.15c	0.179456089	0.254699769
nse5	-0.244858089	0.255334033
ucp8	0.232831069	0.255334033
mug37	-0.464493515	0.255334033
vps16	-0.316980507	0.255955198
SPAC1786.02	-0.194251638	0.255955198
maa1	0.375560859	0.255955198
tfb5	-0.227339542	0.255955198
SPAC6G9.01c	0.379085106	0.256354512
tad3	-0.22599702	0.256653818
rki1	-0.295772387	0.25676831
npl4	0.209860403	0.25676831
SPBC16A3.17c	0.212044857	0.25676831
tpp1	0.212903505	0.257099444
exo5	-0.238875573	0.257099444
ggt1	-0.251246158	0.257135877
nst1	-0.237950226	0.257135877
mpi1	0.199573547	0.257135877
psr1	-0.202724732	0.257611195
hal3	0.336960885	0.257718299
mnl1	-0.175018767	0.257718299
SPBC216.03	0.361041413	0.258517513
hta1	0.471117973	0.258707304
SPAC212.06c	-0.671829962	0.259120894
ftm2	0.363084138	0.259248635
rad17	-0.536345847	0.259969349
guf1	-0.57862511	0.260499066
bub3	-0.26296203	0.260704029
erv46	-0.227587734	0.261143584
rfp2	-0.324694579	0.261143584
mmt1	-0.520670183	0.261143584
SPCC663.08c	1.556084037	0.261143584
mus7	-0.302691768	0.261301576
mcl1	-0.120496577	0.261987905
rnc1	-0.21574584	0.262446833
arc1	0.19435589	0.266173727
ecl2	-0.183676101	0.267073399
tif223	0.205669172	0.267126491
SPAC922.05c	-0.192686768	0.267126491
pex11	0.305941321	0.267126491
nts1	-0.198679721	0.268157355
SPAC806.11	-0.374056228	0.268475059
sus1	-0.282988876	0.268475059
pas4	-0.181119283	0.268530746
naa30	-0.244494537	0.269345247
hal4	-0.19808155	0.269498032
SPBC1685.17	-0.331972504	0.269498032
swf1	-0.259511722	0.269498032
alr1	-0.470037756	0.26988469
rgf2	-0.20626505	0.269946019
rad2	-0.242556797	0.270066142
SPBC1683.11c	-0.389370568	0.27056186
cgs1	-0.319587844	0.270627992
fyv7	0.191556338	0.270627992
dlc2	0.299452155	0.270627992
rpl39	-0.349896457	0.270627992
SPAC8F11.08c	0.248742846	0.270672847
ctr4	-0.43633483	0.270672847
tti2	-0.680037298	0.27096363
sec22	0.21757647	0.271305906
ptc4	-0.117211092	0.271646185
uap1	-0.236376042	0.271732123
dph6	0.173778156	0.272062946
SPCC1393.13	-0.344673848	0.272062946
ndk1	0.383692148	0.273046429
SPAC17H9.08	-0.395453852	0.276221006
srs1	0.184033079	0.276334109
sec61	0.2067097	0.276334109
SPBC21B10.02	0.168805688	0.276334109
pch1	0.178345404	0.276334109
der1	0.462786049	0.278178563
tfs1	0.234311236	0.278586252
ade9	-0.236630158	0.278586252
SPAC186.04c	-0.816622419	0.278959466
arh1	-0.312564134	0.278959466
mbx2	-0.272206464	0.278959466
ppk14	-0.193075657	0.279009967
SPCC16C4.02c	-0.221105074	0.279213434
ssb3	0.434489314	0.279388246
SPBC83.16c	0.197621574	0.281062163
spo9	0.169305543	0.282280094
rib2	0.249554387	0.282280094
SPBC17G9.06c	0.262604649	0.282967064
cmp7	-0.243953634	0.282967064
dph5	0.141563288	0.283295075
SPBC17A3.03c	0.298378582	0.284037667
pus9	-0.360286827	0.284069106
pma1	-0.392485502	0.285184373
rvb1	0.213910257	0.285184373
meu18	-0.288397373	0.285184373
mok12	-0.347534134	0.285184373
mhf2	0.138827915	0.285184373
prp38	-0.246120603	0.285196028
SPCC965.10	0.408796015	0.285609629
dpb2	-0.219883392	0.285919366
maf1	0.210730522	0.286337937
sam1	-0.434690717	0.286337937
mug146	-0.705689626	0.286337937
fmd3	-0.258719449	0.286337937
gdh1	0.413269681	0.286360848
utp25	-0.599542582	0.286420718
dia4	-0.181939594	0.286443934
hta2	0.515093146	0.286822273
acp1	0.185932403	0.286822273
lat1	0.296187439	0.286822273
atg10	-0.376371222	0.286857428
cam2	0.307457833	0.288622839
cfh2	-0.12298731	0.289057165
fml2	-0.529076036	0.289322799
SPBC685.03	-0.172274934	0.289322799
mtf1	-0.428501298	0.289505684
SPBC11B10.08	-0.357152389	0.289896087
SPAPB17E12.14c	0.135009021	0.290659501
thf1	0.229101697	0.290659501
phs1	0.371657219	0.290659501
SPBC18E5.01	0.209035373	0.290659501
SPCC5E4.10c	0.225455814	0.290659501
SPBC83.06c	0.245025506	0.290920787
cog4	-0.336207397	0.293405432
SPBC26H8.13c	-0.14381831	0.294048567
mto2	-0.140896429	0.294339141
mas5	-0.193394081	0.294339141
ubx3	0.157960487	0.295267333
nab3	-0.257693229	0.295675464
med6	-0.34284059	0.295675464
scr1	-0.225313929	0.295675464
ppr2	-0.362963579	0.295675464
oca3	0.255197233	0.295675464
dbl8	-0.270221657	0.295675464
syj1	-0.305615704	0.295675464
stb3	0.249711652	0.295675464
SPCC663.18	0.256415279	0.295675464
rpl3702	-0.255469917	0.295675464
ski3	-0.423826725	0.295675464
xdj1	-0.346474575	0.297373915
klf1	-0.314684745	0.297615571
gaa1	-0.202541613	0.297624375
SPAC29B12.13	0.507028906	0.298319242
fas2	-0.319841394	0.298740123
stp1	-0.486339364	0.298740123
oma1	0.242359451	0.299409747
mfs2	0.626810786	0.300260363
mic60	0.116249279	0.300260363
duo1	-0.247991988	0.300260363
SPBC2A9.14	-0.297758487	0.300260363
pgi1	0.332643165	0.300260363
vps35	0.239417026	0.300667038
trp1322	-0.26476135	0.301547903
ura3	-0.440479222	0.302859676
SPBC21C3.03	-0.514271076	0.302859676
ddb1	-0.281682195	0.30288821
dlc1	0.228573564	0.30288821
lam1	0.191327738	0.30288821
rim20	-0.283180179	0.302895762
nhp6	0.383123794	0.302895762
mug191	0.41422295	0.302895762
gcn5	-0.231661301	0.302895762
SPBC1683.05	-0.467449646	0.302895762
rad16	-0.192476913	0.302895762
sap18	-0.251829	0.302895762
mug177	-0.347156039	0.303135918
nhe1	0.160650867	0.303487119
trs23	0.359709374	0.303613855
SPBC215.01	-0.183472442	0.303613855
rpb1	0.148356118	0.303636099
mix17	0.243676171	0.303831997
met7	0.252403682	0.304602043
ysp2	0.099778027	0.305065922
cti6	0.2837509	0.305065922
rsc4	0.41694144	0.305065922
mrpl24	0.129690617	0.305065922
csi1	-0.164819156	0.305065922
prs1	-0.188116639	0.305971562
omh6	0.174885693	0.307171204
nca2	-0.321564494	0.307979007
sfp1	-0.480651798	0.30825585
meu14	-0.462163456	0.308466183
mrp10	0.279536707	0.308715485
snd302	0.226055939	0.308715485
prp12	-0.198659616	0.308715485
sec13	0.252581685	0.308715485
SPCC757.11c	0.312693027	0.308879327
gcv2	-0.277989889	0.309125228
SPAP32A8.02	0.41891721	0.309470405
sqs2	0.259803479	0.309517384
rvb2	0.19741825	0.309654324
tgs1	-0.404531678	0.30971032
ani1	-0.479609896	0.310110444
SPAC3H5.11	0.163591941	0.310261067
vps66	1.875544596	0.310427085
spf1	-0.242979441	0.310427085
ure2	0.185969081	0.310494877
rot1	-0.141227186	0.310532139
efr3	0.171242716	0.310532139
yea6	-0.409553717	0.310866664
ish2	0.259646904	0.311238314
wis4	-0.171433096	0.311238314
pyp1	-0.29506864	0.311238314
SPAC869.09	-0.458811611	0.311238314
rav1	-0.133624135	0.311238314
rsm1	-0.239265006	0.311238314
saw1	-0.436842587	0.311850158
upf2	-0.111832195	0.313635856
vph2	0.172362273	0.31371259
pabp	-0.230119302	0.313980291
klp8	0.363786307	0.314307151
spp41	-0.224976627	0.314307151
nht1	-0.292823194	0.315199878
SPBC582.08	0.226068551	0.315199878
psf2	0.153588108	0.315199878
fmn1	0.142785451	0.315199878
wtf21	-0.270352614	0.315199878
meu34	-0.265028455	0.316110603
aru1	-0.524664776	0.317791849
dhm2	0.17645251	0.317816444
SPBC428.10	0.320863499	0.318448318
cdc12	-0.225294046	0.318647245
sec6	-0.103315508	0.318647245
coq5	0.252616653	0.318677461
vip1	0.431094141	0.320109641
rdp1	-0.35158857	0.320109641
dbs2	0.162333049	0.320109641
SPAC683.02c	-0.566875175	0.320109641
aha1	0.389353418	0.320109641
SPCC1322.09	0.208640234	0.320109641
pcd1	0.180969722	0.321314584
dys1	-0.15399137	0.321314584
cut3	-0.252480442	0.321314584
bdf1	-0.236336529	0.32139285
cwf15	0.235344006	0.321913062
his7	0.204208213	0.321913062
sfc3	-0.350654206	0.321913062
SPAC8F11.04	-0.421246076	0.323497395
hrq1	-0.176867675	0.323497395
prp31	0.132401212	0.323497395
SPBC83.12	-0.295090534	0.323497395
ppk21	-0.149162343	0.32518331
sec17	0.197833775	0.325307053
pot1	-0.280602143	0.325307053
mit1	-0.436939627	0.325307053
oca8	0.306302088	0.325307053
rmt1	0.261154192	0.325837738
nrf1	0.199201478	0.325837738
wbp4	-0.302701646	0.325837738
SPAC1039.08	-0.55632336	0.326631655
SPBC713.09	0.288069414	0.327202499
SPCC417.09c	-0.383404371	0.328157052
rps29	-0.440175678	0.328423431
SPBC16G5.06	-0.183283888	0.328423431
ppr10	-0.299760361	0.328440623
cyt2	0.177300318	0.328608158
trs8501	-0.125653443	0.328650664
fan1	-0.415887303	0.32886552
ski2	-0.154416907	0.32886552
scs7	0.189310521	0.32929299
SPAPB24D3.06c	-0.216687148	0.32934346
myr1	0.19313718	0.32934346
ubc15	0.253432872	0.32934346
mic19	0.188625687	0.329831202
crn1	-0.233697617	0.330225746
teb1	-0.171564208	0.330225746
SPAC2G11.04	0.205617496	0.331538178
ubx2	0.263577789	0.331538178
SPBC3E7.07c	-0.2769131	0.331538178
SPBC16A3.12c	-0.209916707	0.331538178
cnb1	0.229775207	0.332037697
cdk11	-0.240228888	0.332719587
rga7	-0.193542322	0.332719587
SPAC824.09c	0.217275596	0.332746562
ltc1	0.163020264	0.332746562
SPBC16H5.12c	0.296100436	0.332909028
vps33	-0.152430298	0.33347361
hfi1	-0.243708658	0.33422893
SPAC18G6.01c	0.525534374	0.334801537
brr6	-0.309811306	0.335038211
rad24	0.194016606	0.335572338
pol1	0.160124406	0.335572338
hsp3105	0.356050434	0.335572338
hca4	-0.190269055	0.335572338
plc1	0.210284856	0.335572338
tcg1	0.2553564	0.335572338
arg7	-0.250590301	0.335572338
stt3	0.147571775	0.335572338
mug2	0.3224908	0.335572338
dsc1	0.19048323	0.335572338
his4	-1.017469639	0.335572338
mpf2	-0.205374438	0.335572338
mug4	-0.269802051	0.335572338
SPCC126.01c	-0.300797139	0.335572338
ckk2	0.147254506	0.33614428
SPBC11C11.05	-0.268806918	0.336155189
lys4	0.270255171	0.336665897
pga1	-0.383986635	0.336672739
mug185	0.162769462	0.336672739
bcs1	0.142096465	0.336672739
SPCC794.06	-0.193855376	0.337353431
rps3002	-0.523391612	0.337438937
pfs2	-0.275037863	0.338365595
sib2	-0.289451862	0.338365595
ppk25	-0.211290949	0.338365595
myo51	-0.394780605	0.338612313
mns1	-0.156856504	0.340133826
crb3	-0.301243803	0.340980404
tif452	0.238254725	0.341415093
pik1	-0.138398115	0.342180375
SPAC14C4.10c	-0.210292336	0.343567702
cao2	-0.373110081	0.344372208
bet4	-0.305748233	0.344372208
num1	-0.332171173	0.344576074
cwf2	0.161530337	0.344865189
SPAC10F6.15	-0.384549678	0.345033925
pcc1	0.180501063	0.345172062
rsc1	-0.144326147	0.345172062
ure7	0.331108258	0.345172062
osr2	0.500053666	0.345699546
hsr1	-0.171231046	0.345781423
res2	-0.241193979	0.346369933
mrpl25	0.307475972	0.346369933
msd1	-0.274627211	0.346369933
SPCC4B3.13	-0.344078594	0.34664984
mak3	-0.265892906	0.346734097
can1	-0.222404884	0.347189731
dre2	0.281300154	0.348183055
atp10	-0.604081277	0.348394412
dss4	-0.259208852	0.348394412
ppm1	-0.386833559	0.348394412
ade5	-0.143512501	0.34872224
gpa2	-0.190180128	0.349205626
SPBC24C6.09c	-0.166803083	0.349205626
tif313	0.222966643	0.350966115
erg2	0.172731582	0.350966115
rho1	0.135922889	0.351630324
ppc89	-0.203970495	0.352191707
pzh1	0.201866163	0.352201375
mug135	-0.228616822	0.352881108
qcr2	0.17933245	0.353032726
SPAPB2B4.06	0.18940202	0.35305552
SPAC23D3.13c	-0.140734212	0.35305552
dhc1	-0.153308673	0.35305552
frp1	-0.488581968	0.35305552
erb1	-0.346253041	0.35305552
sar1	0.228959611	0.35305552
vps17	0.241852277	0.353920916
amk2	0.205921461	0.354199811
taf7	-0.400376988	0.354522365
cpd1	-0.317271008	0.355082753
SPAC1805.10	-0.347973979	0.35563131
mrs3	0.190501205	0.357177414
SPCC23B6.01c	0.198526549	0.357456617
SPACUNK4.20	-0.325170931	0.359121061
tel1	-0.149236448	0.359121061
akr7	-0.261992645	0.359641036
sft2	0.217523115	0.359716356
rok1	-0.465820079	0.360747248
sec11	0.14950203	0.360747248
pdc2	0.158229957	0.360747248
mak1	-0.157485152	0.361272297
SPAC630.06c	-0.237454107	0.361700466
slx4	-0.317028621	0.361700466
slt1	0.260305089	0.361700466
pop100	-0.155330597	0.361700466
ecm14	0.258596865	0.361700466
leu1	0.262616814	0.361700466
sgf29	0.232746327	0.361700466
cmc1	-2.142132523	0.361700466
sat1	-0.156512713	0.361700466
SPCC16A11.15c	0.396911741	0.361700466
arz1	-0.181383032	0.361700466
SPAC11D3.02c	-0.201521124	0.363512005
bet1	0.324042227	0.363566715
mug109	-0.198819788	0.363566715
lvs1	0.249782599	0.364283926
gid7	0.238365097	0.364311259
say1	-0.537624026	0.364311259
pfa3	0.132232225	0.365073946
SPCC569.02c	-0.531247606	0.366555208
SPAC1952.06c	-0.167689135	0.367280408
rbx1	-0.142253479	0.367488224
mad3	0.250213983	0.367889856
adh4	-0.341000292	0.36917181
dbp3	-0.330230333	0.369591023
SPBC1652.02	-0.13859305	0.369591023
clc1	0.228083819	0.369654848
get4	0.27723505	0.370168046
erv1	0.18576635	0.370443418
SPAC6B12.07c	-0.133018722	0.37081437
lam4	-0.572742931	0.37081437
pfl9	-0.512055274	0.37081437
SPBC16H5.14c	-0.255044417	0.37081437
ynd1	-0.236877175	0.37081437
mrp49	0.206220498	0.37081437
trx2	0.147022388	0.371146566
otg2	-0.196793982	0.371146566
SPBC4B4.11	-0.512886404	0.371146566
mug163	-0.228829373	0.371188016
SPBC405.03c	0.127564651	0.372120908
int6	0.195525788	0.374590622
cmb1	0.407298294	0.374816412
SPAC6F6.13c	-0.393769697	0.375536134
cwf7	0.209000541	0.376122718
fex1	-0.365181661	0.376393568
rpn9	0.149107538	0.376393568
SPAC30C2.03	-0.254568965	0.376393568
ppr8	-0.172156097	0.377200827
sey1	0.16284239	0.37776182
irc6	-0.331246839	0.37776182
rsm7	0.191847258	0.37776182
mug157	0.238321375	0.37776182
glo3	0.211997022	0.37776182
mpg2	0.242436679	0.37776182
tsf1	0.202138596	0.377828435
pab2	0.180694371	0.377828435
nhm1	-0.196916181	0.377828435
mog1	0.267170508	0.377923753
SPAC607.06c	0.15757902	0.378481592
meu25	-0.200783368	0.378502954
pkr1	0.854614201	0.378715898
SPBC15D4.05	-0.159117707	0.379158667
SPBC428.14	0.18005478	0.379204805
coq4	0.185905032	0.379553672
ggc1	-0.197729659	0.379553672
sen34	-0.141253126	0.380767479
adn2	-0.176591244	0.380964943
rpa43	-0.331070782	0.38099257
rrp4	-0.163258445	0.381005584
SPBC1711.15c	0.522868623	0.381259876
lcf2	0.255492845	0.381259876
pmc1	-0.29517809	0.383398859
SPBC28E12.02	-0.331037255	0.383398859
set6	-0.350318288	0.383398859
kex1	0.152991949	0.383398859
cif1	-0.254492038	0.383398859
ers1	-0.249692537	0.383398859
SPCC622.15c	0.210608756	0.383398859
smp3	-0.17442811	0.384281557
sst2	0.137247812	0.384281557
spo20	0.15943292	0.384514154
kap114	-0.147543546	0.384514154
cps3	-1.27695947	0.384514154
SPBC119.16c	-0.172473753	0.384514154
SPBPB7E8.01	-0.258580888	0.384514154
SPBC887.02	0.121907299	0.384514154
hst2	0.139405647	0.384514154
snu13	-0.23997843	0.38491587
gpi16	-0.220960499	0.38491587
tim15	0.423070844	0.38506744
yip11	-0.47643936	0.38506744
par2	0.131445023	0.386686395
cds1	0.271738905	0.386823511
SPCC1450.12	0.143589957	0.387447964
abo1	-0.201158374	0.387989687
bcp1	0.486944208	0.388522382
mtl1	-0.251180419	0.388904621
cka1	0.197544071	0.388904621
aap1	0.130425315	0.390065247
pus4	-0.113672558	0.390065247
SPCC663.15c	0.217220616	0.390065247
clr1	-0.304450473	0.39098104
gyp3	-0.120601014	0.39098104
SPBC15C4.02	-0.120541215	0.391020064
ntr2	0.201540082	0.391094388
sof1	-0.537516159	0.391094388
bch1	-0.138323342	0.391094388
mcp1	-0.426640354	0.391225746
clr2	-0.412664073	0.391483916
sct1	0.172997281	0.392020144
aro1	0.175833871	0.392023265
csi2	-0.316266973	0.392023265
SPBC19F5.04	0.162045843	0.392023265
rhp42	-0.398428076	0.392023265
vma8	0.086702078	0.392023265
atp25	-0.134163402	0.392084297
SPAC5H10.07	-0.191425356	0.39285056
mrps18	0.192111542	0.392892429
mug165	-0.588984548	0.392899892
sks2	-0.297229645	0.392899892
rps21	-0.246107896	0.393022809
SPBC800.12c	0.19658829	0.393109049
lsb1	-0.128511038	0.393164507
php4	0.272561891	0.393270807
cwf16	0.203457511	0.393315061
pfl8	0.25175651	0.393886468
cox20	-0.169802923	0.393886468
rng2	-0.165970286	0.394695048
utp6	-0.409793549	0.394695048
mrpl28	0.10177906	0.395575383
mug176	-0.325591402	0.395575383
utp3	-0.384800713	0.395575383
mcm6	-0.165827578	0.395575383
nup186	-0.474481173	0.395575383
mgr3	-0.21056582	0.396102785
tim8	0.208209131	0.397362662
meu29	-0.302870878	0.397362662
sec66	0.122413153	0.397362662
bqt1	0.532249848	0.397795854
fta3	-0.290080138	0.397832297
vps28	0.232356922	0.397893533
gta3	1.257454858	0.397893533
SPAC869.03c	-0.348492393	0.398671326
cwf3	-0.396500956	0.398947349
cnp1	0.392642636	0.399188433
dim1	0.236807039	0.399188433
SPACUNK4.09	-0.352401718	0.399268864
SPBC21B10.09	-0.112453085	0.399268864
pnc1	-0.804163957	0.399268864
SPAC1039.01	-1.055740492	0.399683697
SPAC977.04	-0.429389075	0.400482109
abc2	-0.116453807	0.400482109
SPBP22H7.04	-0.308791118	0.400482109
mrc1	0.117577019	0.400491078
est1	-0.448194476	0.400603335
plg7	0.16099722	0.400876083
jmj1	-0.342276146	0.401412547
SPAC1039.02	-0.878407861	0.401412547
trs1	0.179057367	0.401412547
ght5	0.316057188	0.401412547
rpl3602	-0.269522292	0.401821924
hsp90	0.181096662	0.401953453
SPAC3A12.06c	0.116182876	0.403078924
whi2	-0.220423129	0.403078924
msm1	0.247762521	0.403078924
meu23	-0.374014853	0.403078924
prp1	-0.268466116	0.403933971
hsp3102	-0.300234078	0.404355524
gid8	0.145088349	0.404774669
fet5	0.137608744	0.404774669
qcr10	0.192821824	0.404892781
zip1	0.141256665	0.404939721
cbh1	-0.356873041	0.404939721
mrpl19	0.160316422	0.405255505
erv41	-0.160328946	0.405656392
lig4	-0.186481084	0.405656392
pth2	-0.218523242	0.406540719
taf13	-0.142146935	0.406540719
puf5	-0.278486692	0.406693567
hsp104	-0.352243623	0.406693567
nde2	-0.213471778	0.407214794
apm1	0.098275448	0.407214794
ada2	-0.300199941	0.407214794
wtf6	0.378750261	0.407569883
SPCC61.04c	0.17984856	0.409337283
pep3	0.115032856	0.409778273
pet802	-0.200664917	0.410090004
cek1	-0.232752607	0.410225065
tif212	0.127427638	0.41054145
ste13	0.143584591	0.41062122
pab1	0.083458194	0.410963235
ats1	-0.217818256	0.411422362
tra2	-0.248902084	0.412015419
gcn2	-0.190523288	0.413926423
nop56	-0.187326989	0.414167816
sfi1	-0.255373347	0.414167816
egd2	0.232114495	0.414167816
mug122	-0.165234666	0.414338206
dbp7	-0.353244312	0.414420419
hem2	0.112340779	0.416072049
cdc15	0.110362232	0.416072056
SPAC57A7.13	-0.231302473	0.416072056
SPBC428.12c	0.211842069	0.416072056
sap62	0.150068375	0.416072056
SPCPB1C11.02	0.284600089	0.416072056
ski7	-0.111823232	0.416132577
clg1	-0.100901674	0.417845781
mod21	-0.451229208	0.418016508
ypt2	0.176108172	0.418016508
SPCC1672.11c	-0.122192386	0.419976739
etp1	0.230636691	0.420496096
red1	0.235572771	0.421139428
SPCC576.17c	-0.414178854	0.421139428
bdf2	-0.219551804	0.4212412
ekc1	0.197720021	0.4212412
ctf18	0.152444558	0.421546211
ppk3	0.196538793	0.421929017
mmd1	-0.349617701	0.42244616
SPBC18E5.08	-0.255437079	0.42244616
irs4	-0.201691739	0.422556957
fig4	-1.50125415	0.422556957
mel1	0.657411077	0.422556957
imt2	-0.207101652	0.422556957
kap95	0.148190882	0.422607299
mal2	-1.104473807	0.422607299
rtf1	-0.177825678	0.422607299
SPBC651.07	0.110494758	0.422607299
SPBC2A9.10	-0.217332425	0.422607299
nrl1	-0.160318795	0.422607299
urb1	-0.310817401	0.422607299
erm1	0.215297548	0.422607299
SPBP8B7.32	-0.365484051	0.423279128
ecm31	-0.28216108	0.423500943
lsm1	0.121538761	0.423500943
SPBC21C3.06	2.077050291	0.423500943
raf1	-0.34094966	0.423910201
prp3	-0.135205863	0.423924778
SPAC25A8.03c	0.252730566	0.425494786
pcr1	0.154947821	0.425494786
its8	-0.161937073	0.425494786
cho2	0.157989075	0.425494786
gal10	0.379190713	0.425950622
zuo1	-0.202273278	0.426584779
hri2	-0.306134485	0.426699464
snt2	-0.23218811	0.426699464
SPAC4F10.16c	-0.204558328	0.426699464
SPBC1198.06c	-0.156519531	0.426699464
vma10	0.206494464	0.426699464
wtf14	0.186094576	0.426699464
cut8	0.325318046	0.427986078
ypt71	0.178992573	0.42806246
SPAC18B11.03c	0.119364841	0.428635681
mpp6	-0.269242155	0.428635681
SPAC688.12c	0.18433015	0.428635681
suc2	-0.190865489	0.428635681
dcp1	-0.347134334	0.428635681
SPBC1347.08c	-0.290967257	0.428635681
tmp1	-0.634561857	0.428635681
lap2	0.281073017	0.429602718
emp46	-0.173316611	0.42975144
pcn1	0.214580973	0.430139312
cti1	-0.125538362	0.430222484
dph2	-0.263627182	0.43025836
bhd1	-1.378978735	0.431049101
thr1	-0.234392068	0.431049101
SPCC1235.17	-0.266049632	0.431216332
SPAC57A10.08c	0.216735868	0.432232763
SPBC14F5.01	-0.318294961	0.432232763
exg1	-0.188192511	0.433340662
mug63	0.131558806	0.433628331
SPCC1739.01	0.182568916	0.433628331
SPBC3H7.08c	-0.38964076	0.434692939
rrb1	-0.300922431	0.435048943
ric1	-0.154720292	0.435335478
cis4	-0.109325277	0.435335478
rdh54	-0.452767076	0.435856107
cox1102	0.182243906	0.435856107
tma20	0.208063772	0.435856107
mis18	-0.206978733	0.435856107
SPAC17G8.06c	-0.187164073	0.436085914
nop12	-0.396964741	0.436085914
lsk1	-0.107226868	0.436085914
frg1	0.130303367	0.436085914
pdf1	0.162417407	0.437649272
SPBC1703.13c	0.219584493	0.438439276
ubp15	0.207366498	0.438508245
dpp2	-0.167791687	0.438522896
smd3	0.220606441	0.439416153
scs2	0.223934546	0.439416153
pku70	-0.118508139	0.439416153
dcc1	-0.253526358	0.439866326
aur1	0.137479536	0.439866326
SPAC57A7.05	-0.164431075	0.439866326
cmk1	-0.145024132	0.439866326
gpl1	-0.278921906	0.439866326
rad57	-0.154840614	0.439866326
nxt2	0.232266644	0.439866326
mis14	-0.198746661	0.439866326
pfl2	-0.220921943	0.439866326
nse6	-0.233258132	0.439866326
fex2	-0.2340678	0.439866326
kms2	-0.160334635	0.439866326
SPBC12C2.03c	0.193953963	0.439866326
rnh1	-0.276582899	0.439866326
lsm5	0.187566155	0.439866326
tif32	-0.184634672	0.439866326
cbh2	-0.179555314	0.439866326
pex1	-0.348857985	0.439866326
cdc48	0.18816929	0.44030053
slc1	0.199389019	0.44030053
grp2	-0.164178289	0.44030053
dop1	-0.194679588	0.440409113
SPAC4A8.06c	-0.24856882	0.440409113
sde2	0.18433445	0.440640474
xap5	-0.261769067	0.440640474
ole1	0.283204979	0.441080781
vam6	-0.132817383	0.441140468
SPAC5H10.10	-0.123349964	0.441627015
spp1	0.104581985	0.441627015
arg5	0.243436744	0.441627015
SPCC330.07c	-0.301780974	0.441627015
far11	-0.117989146	0.441766265
grs1	0.18654941	0.442717388
SPAPJ691.02	0.159567864	0.442821872
rex2	-0.615841229	0.442821872
osr1	1.144634099	0.442821872
tho2	-0.167961336	0.443140682
ogm1	-0.112030777	0.443140682
abh1	-0.15314517	0.443140682
asr1	-0.206942772	0.443356225
SPBC21B10.07	-0.162959165	0.443941466
SPAPJ695.01c	-0.368332064	0.444097771
chp1	-0.330041396	0.444097771
rog1	-0.124699815	0.444097771
tre1	-0.10207721	0.444835592
hrd3	-0.108659477	0.444835592
gpi10	-0.183527453	0.445925712
SPAC23H4.05c	-0.657276599	0.446432773
erg7	-0.203079528	0.446844707
[truncated: 2,643 more rows]
