# Supplementary material for: Analysis of transcriptional response in haploid and diploid Schizosaccharomyces pombe under genotoxic stress
Source: G3 (Bethesda). 2024 Aug 9;14(9):jkae177. doi: 10.1093/g3journal/jkae177 (PMC11373635; doi:10.1093/g3journal/jkae177)
Supplement: jkae177_Supplementary_Data [file jkae177_supplementary_data.zip › Table_S6_G3-2024-405152.csv]

Diploid MMS vs Diploid NT
Gene	log2 Fold Change	Adjusted p-value
eng1	-1.401255225	3.79E-18
zrt1	-0.964555021	3.74E-17
tpx1	1.091907633	1.67E-13
rib4	2.777400181	1.46E-12
SPCC338.18	1.311925267	1.78E-12
cul3	0.742819135	1.47E-10
SPAC1786.02	-0.790714479	1.56E-10
cut12	0.948596606	1.65E-10
ctp1	0.637707182	2.54E-08
cmt2	0.70164913	2.91E-08
pgc1	0.464892745	1.13E-07
gti1	0.706246428	8.40E-07
adg2	-0.892305949	1.37E-06
yak3	0.992797072	1.37E-06
mam1	-0.483139327	1.37E-06
cbf12	-0.441664004	1.61E-06
ero11	0.3136382	3.00E-06
hem1	1.131023143	3.17E-06
SPBC359.01	-0.47617224	3.44E-06
adg3	-0.508065952	4.33E-06
adg1	-1.996106968	4.63E-06
bub1	0.516114053	5.19E-06
SPCC757.12	-0.567381697	5.58E-06
toa2	-0.475965267	5.58E-06
map4	-0.392424727	6.92E-06
rad51	0.587080614	7.85E-06
SPAC27E2.11c	-0.68617106	8.00E-06
ted1	-0.554490073	1.61E-05
SPAPB1E7.04c	-0.740477054	2.22E-05
rsa1	0.613964322	4.15E-05
SPAC688.03c	0.837353636	4.88E-05
SPCC1442.04c	0.952205103	6.07E-05
eno102	0.807575978	6.08E-05
cdc2	0.45328528	6.09E-05
hsp3104	1.406367803	6.96E-05
SPAC977.17	-0.789076248	9.70E-05
zwf1	0.702631852	0.000100232
SPAC110.06	-0.832798849	0.000109856
ppk31	0.333412921	0.000128457
SPBC17A3.05c	0.309253474	0.000147874
cdc1	0.417440079	0.000198894
SPBC19G7.18c	0.639265588	0.000198894
SPCC1827.07c	0.589216777	0.000199568
zym1	1.376741169	0.000205573
SPAC2E1P3.01	0.989969483	0.000235119
npp1	0.380040219	0.000244283
SPCC584.03c	0.356199758	0.000244283
agn1	-0.654512622	0.000263482
SPBC1271.08c	1.158139221	0.000263482
mic26	0.337877503	0.000263482
png2	0.412786336	0.000300323
cdt2	1.262693346	0.000335544
mvp1	0.450792261	0.000354394
meu31	-0.71829781	0.0003731
SPAC3H5.08c	0.473972702	0.00056284
rxt2	0.434776718	0.000594627
dak2	-0.803254896	0.000621728
SPAC23D3.12	-0.896547708	0.000621728
fmd1	0.616976628	0.000621728
dea2	-0.516632347	0.000659098
pex32	0.307649491	0.000671366
tom70	0.30079218	0.000703044
not3	0.574865796	0.000703044
SPAP8A3.13c	0.579318778	0.000703044
mug168	1.201840144	0.000703044
kpa1	0.624339477	0.000703044
fub2	0.785523168	0.000790863
SPCC1259.08	-0.535978544	0.000953178
gyp1	0.476162709	0.001053049
caa1	0.596511069	0.001081333
SPAC1782.02c	-0.447291804	0.001133356
cta3	-0.445903483	0.001155492
SPCC1183.02	0.383849966	0.001186361
nte1	0.315531225	0.001211537
SPAC24H6.13	-0.551668315	0.001301675
rib7	-0.593878159	0.001303453
gln1	-0.469889155	0.001351244
exg1	-0.589419418	0.001587693
apl4	0.312639436	0.001646997
eaf1	0.590902934	0.001964619
gcn1	0.365991018	0.001997213
ctt1	1.272203799	0.001998823
dal52	-0.461868691	0.002022869
bgs4	-0.352015792	0.002022869
cit1	0.336344404	0.002041164
ptl2	0.513867022	0.002411158
pfl8	0.714503476	0.003205723
dic1	0.573441734	0.003205723
SPAC26F1.07	0.479149459	0.003384673
SPAC9E9.04	0.565933973	0.003398541
zip3	0.414933442	0.003792995
SPBPB21E7.11	1.135378635	0.003792995
oaa1	-0.388668959	0.003946716
rec6	0.471046748	0.003964831
SPAC56F8.15	-1.009056788	0.004407427
atp7	0.595427497	0.004879
msa1	-0.624504662	0.004915176
bqt1	1.456216303	0.004915176
SPBC21B10.02	0.379949754	0.004915176
cnp3	-0.37314873	0.004915176
SPCC16C4.10	0.271325878	0.005177176
bud6	0.306204417	0.005250586
rgf3	-0.325653661	0.00561998
tim11	0.436110256	0.005828023
put4	-1.406042782	0.005957903
SPBC409.08	-0.448755793	0.006197628
cox14	0.320925707	0.006197628
cut7	0.374610142	0.006341607
erv2	0.404916186	0.006711826
wtf19	0.436904575	0.006838011
rox3	0.261870346	0.006985699
ste11	-0.664980243	0.007133726
SPCC24B10.16c	0.348461762	0.007308956
grx1	0.948611923	0.007420009
SPBC8E4.04	0.471183306	0.007462665
mcm5	0.378229824	0.008995693
pep12	0.366187362	0.00917526
mpg1	-0.276439847	0.009197232
lcp1	-0.443645132	0.009296038
txc1	-0.419521096	0.00978008
nem1	0.315796154	0.00978008
puc1	-0.422341823	0.00978008
SPCC4G3.03	0.735827017	0.010234832
inh1	0.367018732	0.010523304
mmp2	0.645142404	0.010639361
SPCC330.03c	0.821176117	0.010676374
twf1	0.355964936	0.010676374
atd3	0.420478696	0.010802109
SPAC1F8.08	-0.403959998	0.011276404
mug86	0.582926682	0.011276404
cyp8	0.363662285	0.011276404
pht1	0.343147796	0.011276404
utp5	0.301159461	0.011779199
vht1	0.445747784	0.011779199
agl1	-0.553652077	0.011905124
SPAC25B8.10	0.714494121	0.011905124
tim15	1.028216177	0.014389441
red5	0.346660193	0.014389441
yip12	4.033766434	0.014932523
sgf73	0.351870115	0.014959211
SPCC1393.12	0.452852166	0.015105692
SPAC56F8.12	-0.933331203	0.015386833
SPCC1529.01	0.656608966	0.015386833
pex14	0.348418682	0.015870201
spa2	0.415224107	0.016233906
yox1	0.620117941	0.016233906
SPCC777.17c	0.532960969	0.016233906
mug16	0.274636795	0.016704621
cue1	0.36799682	0.016704621
ght8	-0.442384887	0.017238752
trr1	1.062659642	0.017429742
SPAC1F12.04c	-0.451489517	0.018174849
dph1	0.329658956	0.018174849
ctr5	-0.469470173	0.01821703
SPBC83.16c	0.391898881	0.018486199
uaf2	0.315865123	0.018694866
fta7	0.465002907	0.018980084
rid1	0.437252385	0.019016573
tcb2	-0.340297987	0.019092245
abc1	-0.30160067	0.019382042
ucp12	-0.286202638	0.019382042
pdi3	0.289631134	0.019549941
bsd1	0.329790719	0.01963367
wtf23	0.526200972	0.020175917
ecm33	-0.447152693	0.020282136
gmh5	0.310863341	0.020282136
aes1	1.350641255	0.020282136
skp1	0.343858805	0.020282136
lvs1	0.563180734	0.020282136
snx41	0.230424705	0.020282136
dga1	0.407119538	0.020282136
SPBC1683.02	-0.578212657	0.020749275
ear1	0.320082131	0.020885247
SPBC106.03	0.485310074	0.021060692
din1	-0.388809207	0.022086378
erg1	-0.562611269	0.022091004
cwf21	0.379166146	0.022489798
atg1802	0.460821095	0.022489798
SPAC212.06c	-1.250264323	0.022890041
taf5	0.338004725	0.023764824
SPBPB7E8.01	-0.583966549	0.02460274
SPBPJ4664.02	-0.516009846	0.025053776
mbf1	0.406743344	0.025456562
SPCP31B10.04	0.364338754	0.025456562
mei2	-1.144241887	0.027411133
isa1	0.232883299	0.02758482
SPAC1B3.15c	0.432517028	0.028567365
pre4	0.2639323	0.028567365
ftm2	0.668883328	0.028843468
mxr2	0.421059993	0.028905804
pof3	0.770614359	0.029206771
SPCC736.13	0.755632827	0.029502351
mbx1	-0.384572671	0.029532855
tal1	0.437250022	0.029538095
dsc3	0.315266502	0.02971699
otg3	-0.226515268	0.029957559
ubx4	0.294710973	0.030967632
rad8	0.45001039	0.030980988
SPAC24H6.11c	-0.32090512	0.030980988
ubp8	0.295904761	0.030980988
cwf19	0.338904603	0.030980988
hfl1	0.268011405	0.030980988
pof5	0.588008685	0.031177306
ips1	-0.466195514	0.031177306
sbg1	0.196799379	0.031261503
SPAPB24D3.08c	0.683796873	0.033073885
cgr1	0.307631226	0.033073885
SPAC1039.06	0.612263123	0.033073885
mrps17	1.111702758	0.033073885
SPAPB15E9.02c	-0.309153955	0.033592951
dpm3	0.610106764	0.034001669
ftm6	0.767495381	0.034218059
SPAC1F8.04c	0.640224889	0.034266627
pal1	0.253064018	0.035380468
bst1	-0.26706129	0.035986464
ssp1	-0.342338781	0.035986464
SPAC27E2.14	-0.494186645	0.036186193
SPBC800.14c	0.661996899	0.036186193
atx1	0.467379715	0.036692377
zta1	0.466340893	0.036692377
mug115	-0.586820961	0.036843388
SPAC1071.11	0.354675924	0.036843388
isa2	0.557094205	0.037242507
pom34	0.276773575	0.037642187
arz1	-0.378050098	0.037769376
arb1	0.535463383	0.038096036
SPAC29E6.06c	-0.221934826	0.038189453
hse1	0.311654652	0.039553577
psm3	0.548899626	0.039987402
SPAC15E1.02c	0.823873036	0.040032018
mmf1	0.607619314	0.040032018
mtg2	-0.509234979	0.040167645
klp5	-0.333745678	0.040498507
SPAC18B11.09c	0.357275016	0.040994138
SPAC26H5.09c	0.519861225	0.042624784
mug161	-0.651704622	0.043367898
sib2	-0.562808409	0.044153701
ecm7	0.36914762	0.044957065
his2	0.314242691	0.044957065
SPCC757.05c	0.326059826	0.044957065
pma1	-0.692251856	0.046482598
SPAC144.17c	0.675319083	0.046482598
mok11	0.35644842	0.04660868
fmo1	-0.322662392	0.046770501
bgs3	-0.247229173	0.048883159
hmt1	0.326875319	0.049234072
SPCC622.01c	-0.24738929	0.050773796
pch1	0.30404777	0.051683177
gim6	0.555552978	0.052646677
rad54	0.428813888	0.053582873
fip1	0.687547247	0.053582873
txl1	0.309784224	0.053582873
ppr5	-0.503912325	0.05443306
hip3	-0.31141832	0.054694111
ckk2	0.277900579	0.054694111
SPBC800.11	-0.650320826	0.054879358
SPBC215.11c	0.796152673	0.054879358
did2	0.251812347	0.055635868
ski7	-0.239151668	0.055825591
ubr1	0.216485061	0.055825591
mhf2	0.23917541	0.055825591
pof11	0.250093986	0.056072231
urk1	-0.618857147	0.05693535
trx1	0.420648908	0.057125813
atg15	0.271470759	0.057658091
SPBC21B10.08c	0.419140322	0.057658091
gpi13	-0.475629445	0.057683502
gnr1	-0.447002692	0.059292953
mrm1	-0.479702585	0.059314485
cdt1	0.884271924	0.059820278
ubc12	0.800402494	0.060365419
gst1	-0.510145141	0.060890641
SPAC1039.02	-1.808154273	0.061098449
pex7	-0.66537539	0.061794768
dap1	0.464767471	0.06277067
cwf23	0.26580404	0.06277067
SPAC25B8.12c	-0.362683075	0.062822106
srx1	1.876428621	0.064281088
rik1	0.592970832	0.064281088
SPBC23G7.14	0.370203165	0.064281094
rim2	0.398500033	0.065403589
adl1	-0.554876856	0.065403589
trk2	0.283305573	0.066415118
mug191	0.713711289	0.066415118
hrp1	0.364189604	0.066415118
lys7	-0.243952506	0.066415118
pas1	-0.310179035	0.066723137
gta2	-0.356241626	0.066723137
rtr1	0.479341111	0.066723137
SPBC1271.05c	0.256904651	0.066723137
tor1	-0.266020142	0.067094733
SPAC3G6.05	0.451514207	0.068208482
SPCC1620.12c	0.336234538	0.069313356
mas5	-0.323864672	0.069647609
prp24	-0.509838407	0.069647609
xks1	0.341201766	0.069647609
tma22	0.222738994	0.070037096
SPAC1002.07c	0.64034397	0.072850779
bcs1	0.258133439	0.073119281
rav1	-0.230181809	0.073119281
plr1	0.535880577	0.073817727
rpt5	0.175126782	0.074211926
ctr4	-0.696970216	0.074211926
spa1	0.27472094	0.074235184
ist1	0.325342798	0.075037325
fis1	0.302945606	0.075556828
pof4	-0.51317864	0.076357331
SPAC25A8.03c	0.523260104	0.077234372
SPAC6G9.01c	0.593401021	0.077234372
cut4	0.308258448	0.078593045
pre1	0.334234027	0.078824874
cox13	0.415660534	0.080327469
grx5	0.339979861	0.081722939
scs22	0.310208	0.081722939
coq7	0.242833337	0.081722939
cdc18	0.876723762	0.081722939
dbp5	0.201755866	0.081722939
sst2	0.262032084	0.081963597
cgs2	0.276333782	0.082016031
trs130	-0.318380647	0.082701006
rga9	-0.412452029	0.083158064
rec11	0.449370833	0.083681877
gsf2	-0.331469946	0.086494277
sad1	-0.272563148	0.087459299
abc3	-0.256778673	0.089868902
msc1	-0.225093384	0.090826001
ntr1	0.249075727	0.090826001
SPAC2E12.03c	0.574110596	0.090826001
SPAC1039.04	-0.249361758	0.090826001
trt1	-0.304412465	0.090826001
SPBC405.02c	-0.284437641	0.090826001
cdc23	-0.241483007	0.090826001
SPCC74.04	-0.353923226	0.090826001
sir2	-0.383873035	0.090887172
ght5	-0.606793705	0.090887172
gas1	-0.573713958	0.091665067
sno1	0.419370703	0.092235495
mug24	-0.559708356	0.092580279
pfl2	-0.452023922	0.093050351
sod2	0.448086469	0.094889959
SPAC19G12.09	0.624587462	0.095763644
hub1	0.439204726	0.096664335
spo4	-0.481027577	0.096664335
ent3	0.287886657	0.096664335
rad21	0.490346331	0.096664335
SPAC1D4.05c	-0.255370429	0.099258644
mrps9	0.184914578	0.099258644
nup124	0.402831331	0.100003294
msh3	-0.272610464	0.100003294
SPBC11C11.01	0.204804406	0.100003294
pts1	0.278638347	0.100728099
gpx1	0.533416197	0.100728099
rec7	-0.689070166	0.100728099
pof7	0.290906084	0.100728099
atg17	0.253003158	0.101169433
mtx2	0.27617028	0.107077896
tos4	0.783082468	0.107351852
SPCC132.03	0.29246557	0.108220735
ppr1	-0.212240542	0.109297162
atg13	0.389393934	0.109805672
atp4	0.18559688	0.110385522
mkt1	-0.36932498	0.112375328
SPAC343.21	0.659939546	0.112375328
cta5	0.213276508	0.112375328
ubc7	0.250015	0.112375328
mug45	0.517453936	0.112375328
spn5	0.40891817	0.112656276
SPAC1002.16c	-0.649377467	0.11274934
rer1	0.240145807	0.11274934
rrn5	-0.266041582	0.113153295
atl1	-0.546846592	0.114951204
str1	0.294630882	0.115055275
ste24	0.210931555	0.116223138
ppx1	0.271000349	0.116223138
atp15	0.300703462	0.116223138
glt1	-0.38470978	0.118253689
SPAC11D3.09	1.151671868	0.121099628
sec73	-0.25991226	0.121099628
sde2	0.360946568	0.121099628
pic1	0.186197275	0.121513567
atp20	0.266914888	0.121735679
pof13	0.744456736	0.121806645
lkh1	-0.284629504	0.124710569
cdc22	0.682864548	0.125025918
SPAPJ691.02	0.312262387	0.125025918
SPBC1773.12	-0.553996057	0.125025918
SPBC1711.15c	0.912450664	0.125025918
erg32	0.240139351	0.126107284
SPAC23G3.05c	-0.269782232	0.126194699
pfl3	-0.301792341	0.126194699
SPBC19C7.04c	-0.412405854	0.126512074
SPAC806.11	-0.538812293	0.127046006
rib3	0.358949203	0.127049139
alp14	-0.215810215	0.127049139
SPAC9E9.02	-0.587682902	0.128154624
dsc4	0.188005259	0.129616766
qrs1	-0.170985146	0.130160111
SPCC622.11	0.527028879	0.130749528
pst2	0.231971022	0.130812786
SPAC57A7.09	0.455099416	0.132076507
dad2	0.415036198	0.132076507
SPBPB8B6.02c	-1.093173734	0.132076507
SPBC1709.03	0.313247572	0.132076507
SPBC16E9.15	0.307181942	0.132076507
SPBC25B2.03	0.173953959	0.132076507
ppk1	-0.634388322	0.133489837
SPAC1B3.06c	0.340372271	0.133658812
tfb4	-0.307502625	0.133658812
mpc1	0.273401949	0.133951273
SPCPB16A4.06c	0.572646932	0.135283637
uch2	0.357638616	0.135820365
ubp12	0.190962189	0.138112278
sum2	0.127769541	0.138360026
scr1	0.334685358	0.138360026
ags1	-0.222761546	0.138360026
SPAC630.06c	-0.388702572	0.139841377
mrc1	0.207160965	0.141623335
cog6	-0.333077106	0.141623335
SPBC24C6.03	0.366018805	0.14319555
SPAC6B12.07c	-0.221133471	0.14349078
SPAC6F6.11c	0.279677122	0.14349078
aly1	0.129489744	0.14349078
dld1	0.195544558	0.143539882
ubc4	0.322904349	0.14643384
SPBC4.06	0.196102381	0.146811731
saf5	-0.363695245	0.147825386
pof2	0.198533464	0.147825386
mrp51	0.235997701	0.148564601
cox5	0.236949674	0.148615458
trz1	-0.226477667	0.149561931
SPAC5H10.10	0.227875481	0.15151629
trm732	0.28308914	0.15151629
atp18	0.343230738	0.151857441
mug10	0.433833431	0.151857441
SPAC2E1P3.05c	-0.645281633	0.151857441
SPAC2F3.16	0.300980775	0.151857441
phb2	0.316045915	0.151857441
mfs2	0.913923261	0.152005409
scw1	-0.357107052	0.152215636
use1	0.237311226	0.152567899
sam1	-0.618674921	0.152567899
dbl1	-0.259206842	0.152567899
rho2	0.251051742	0.152833233
SPBC25D12.06	-0.240380342	0.15384024
rbd1	0.258327658	0.155115012
get2	0.285275071	0.155115012
grx4	0.212281007	0.156005017
rpn7	0.173068299	0.157639195
omt2	-1.06366474	0.15852143
sdh8	0.312497415	0.158711795
pdx1	0.439854131	0.160861061
nas2	0.304542013	0.161442377
SPAC869.03c	-0.593838183	0.161601411
nup131	0.263591054	0.163566895
fml1	-0.242880798	0.164113491
met26	-0.428972766	0.166129239
rmn1	0.238150482	0.166129239
cdc10	0.235812024	0.166129239
tms1	0.517272218	0.171074529
pfl7	-0.8805802	0.172031893
SPAPB18E9.04c	-0.654738152	0.17260203
dal51	-0.432426587	0.173007876
rec8	0.441962133	0.177151537
mss1	0.18440747	0.178233782
yos9	0.246346173	0.179590361
hhp2	0.294746271	0.180152961
ssu72	0.360248756	0.180152961
erg24	0.229794641	0.180170569
wtf13	0.461720639	0.182090105
but2	-0.454339942	0.183132475
ump1	0.349124158	0.183132475
npr2	0.375360099	0.183188435
mph1	0.366102642	0.183188435
spo5	0.338700367	0.183188435
idh2	0.362635435	0.185189021
cbp6	0.277108484	0.185209816
spp2	0.179906155	0.185494755
sea2	0.252060185	0.185868428
rga6	0.146535836	0.185868428
SPAC22A12.17c	-0.931031704	0.1870123
rsv1	-0.492136206	0.19034783
SPCC1494.01	-0.321344889	0.190788809
sqs2	0.366224515	0.191288277
prs1	-0.263263755	0.191721421
ins1	0.375319664	0.19196916
uve1	-0.376668913	0.192814688
pre6	0.306610086	0.193350237
SPCPB1C11.02	0.477362809	0.194450108
SPAC1039.01	-1.717424973	0.197060683
mae2	-0.41279912	0.197162842
dsc5	0.403463558	0.197921701
gfa1	0.144853604	0.19801478
mdj1	0.244527501	0.19801478
SPBC685.03	-0.234823236	0.198206723
ypt5	0.355225358	0.198937565
rem1	-0.601021326	0.200491831
iml1	-0.197124061	0.200491831
SPAC4H3.09	0.260843913	0.202999344
cnd2	-0.179315706	0.203235867
dus1	0.173044292	0.203275688
pss1	-0.316561561	0.205977718
bqt4	0.272981181	0.205977718
git3	-0.17365826	0.205977718
asa1	-0.608324007	0.206405251
rsc58	-0.277500322	0.208355328
aim19	0.38118109	0.208355328
mrpl17	0.225833214	0.208355328
SPAC24C9.09	0.188497208	0.208618936
SPBC18H10.18c	0.361910667	0.208618936
alg12	0.25747951	0.209432935
med31	0.303217251	0.209432935
cdc4	0.195984086	0.21016975
cem1	-0.297267353	0.21016975
ubp6	0.305028495	0.210837611
mas2	0.243260616	0.210837611
SPCC757.04	0.211772773	0.210837611
cpc2	-0.341496842	0.211399717
SPBC3H7.04	0.161788407	0.211399717
pzh1	0.296503857	0.212273057
ctf18	0.251537673	0.212376124
mid2	-0.256531116	0.215420767
SPAPJ695.02	-0.676806835	0.217056136
gef2	0.240797353	0.217056136
vps74	0.129893981	0.217056136
atg101	0.441145472	0.217056136
cdr1	-0.187219252	0.217056136
nup132	-0.177057136	0.217056136
amt3	-0.312257538	0.217056136
SPAC688.16	0.482165453	0.217056136
nsk1	-0.324164431	0.217056136
his1	-0.305057348	0.217056136
otu2	0.260167401	0.217056136
clr4	-0.282341903	0.217056136
rpl701	-0.393451403	0.217056136
glo1	0.350902953	0.217056136
pre3	0.332374952	0.217056136
SPBC20F10.03	0.344400267	0.217056136
ght2	-0.468739021	0.217056136
SPBC1861.05	-0.746619059	0.217056136
vma21	0.28342791	0.217056136
sec15	0.329807041	0.217056136
cbc3	0.20733326	0.217056136
kap113	-0.281307325	0.217056136
SPCC297.06c	-0.321726654	0.217056136
ykt6	0.229546668	0.218026039
psu1	-0.539155497	0.218963009
far8	0.236909825	0.220147046
orm1	0.222594311	0.220197756
dim1	0.368835546	0.223595977
SPAC644.09	0.184433845	0.226640301
SPBC1683.05	-0.618606981	0.226640301
dcr2	0.567857091	0.226640301
cmt1	0.540381169	0.227049081
ptr2	-0.394536145	0.227054473
atp3	0.269483171	0.228225561
ltc1	0.226393207	0.228225561
mmf2	-0.858057345	0.229821704
mug2	0.446890603	0.232799032
prf1	0.341873525	0.232799032
fim1	0.210398927	0.232799032
epl1	0.231395714	0.232799032
SPCC965.13	-0.369875965	0.232799032
shm1	-0.387945982	0.234928448
dhx29	0.331228863	0.237317128
fil1	-0.324855242	0.237317128
rsd1	0.404343802	0.237886251
pac1	-0.233200869	0.237886251
dnm1	0.359005336	0.237886251
lsm2	0.332174113	0.239146207
ssl3	0.197714586	0.239280481
cwp1	0.206432681	0.241250912
tpp2	0.296513961	0.243127547
trs8501	-0.171094343	0.243127547
gpi1	-0.406582385	0.245360491
rpl801	-0.414356126	0.245833008
yip5	-0.167281695	0.252638456
SPAC521.03	-0.655109457	0.252638456
pku80	-0.186664194	0.252638456
tim8	0.31525581	0.253253189
gde1	-0.31229674	0.253253189
SPBC660.06	0.27429517	0.253253189
stt4	-0.229817296	0.253253189
sks2	-0.442828637	0.253253189
SPBP22H7.04	-0.470014061	0.253253189
iqw1	0.238335513	0.253253189
msd1	-0.376228652	0.253653231
fma2	0.189991584	0.256401026
mnn9	-0.176445506	0.256542348
rpn12	0.277937015	0.256542348
psy1	-0.124411609	0.256542348
fsc1	0.255409065	0.258982807
dph7	0.176797705	0.258982807
dis1	0.312748731	0.261959116
mcp7	0.477066347	0.261970654
wpl1	0.22525777	0.26320724
cut1	0.30142675	0.26320724
SPAC4A8.14	0.223878784	0.263833984
oar2	-0.169139504	0.263833984
gid9	0.387442748	0.264084803
alp13	-0.298558405	0.264506453
SPAC869.09	-0.592142991	0.264506453
prp31	0.173820563	0.264506453
sim3	0.1881576	0.264506453
sir1	-0.248286432	0.264733618
rho5	0.379102563	0.265288896
urb2	-0.323653715	0.265533334
SPAC29A4.09	0.19838647	0.265939495
tel2	0.397566098	0.268292753
sfb3	-0.150367494	0.269659541
clg1	-0.153451194	0.269867372
grp2	-0.257886446	0.272501589
spn3	0.271159031	0.274414024
tfg2	0.191328207	0.275653616
cwf7	0.294138329	0.275653616
sfk1	0.248685361	0.275653616
his5	0.289136086	0.278725642
idh1	0.353826689	0.280448249
taf11	0.378570397	0.281969914
SPBC1271.03c	0.217186858	0.281969914
vps1301	0.286654884	0.281969914
rhp6	0.260129822	0.282412548
spt8	-0.23976048	0.282412548
vma10	0.31531831	0.284043145
sec66	0.177834888	0.284628783
SPCC5E4.10c	0.275401354	0.284628783
pre5	0.272556545	0.284951146
vid27	0.306688981	0.285575236
cnd1	0.21231706	0.285575236
nbs1	0.225543765	0.285880201
spo14	0.171169371	0.286213381
pdi1	0.221146582	0.287134148
aur1	0.214332555	0.287134148
gsk3	0.207646739	0.287134148
mse1	-0.272803885	0.287134148
gma12	0.138109205	0.287134148
yth1	0.242011139	0.288856554
crp79	-0.276271884	0.288856554
ght7	-0.67413452	0.289481198
SPBC36.01c	-0.309047618	0.289690696
gmf1	0.170214759	0.289894315
fzr2	-0.46041492	0.291351062
SPAC3H1.08c	0.281233206	0.291351062
tra1	0.227870122	0.291351062
srm1	-0.253227848	0.291351062
SPAC977.15	-0.20584706	0.292591214
ies6	0.166811539	0.292591214
pdi2	0.207012365	0.292591214
pam1	0.232088083	0.292591214
cfh4	-0.232994066	0.292591214
nmt1	-0.275765337	0.292591214
rga5	-0.224446	0.293870296
erp2	0.233425003	0.297439662
rce1	0.275706454	0.297722104
SPAC57A7.05	0.252541514	0.297722104
dmc1	-0.334161942	0.297722104
pmc3	0.251483918	0.297722104
hsp9	0.790855307	0.297722104
wtf6	0.551466202	0.297722104
cis4	0.166530171	0.298706547
sen34	-0.19392322	0.298843002
bch1	-0.193867252	0.298843002
gpi12	0.523676824	0.299368484
mug132	-0.306326865	0.299368484
SPBC1685.17	-0.376792451	0.299368484
dpb4	-0.176460836	0.299791524
ppk21	-0.18727232	0.302073928
elo2	-0.29380763	0.302158347
fub1	0.22751092	0.302821417
apl5	-0.195736815	0.302821417
SPCC1020.07	0.363109605	0.302821417
fsv1	0.306676165	0.306083487
rpn15	0.273579731	0.307048963
tif224	0.205949471	0.307074584
SPBC11B10.08	0.419654592	0.307074584
slm9	-0.151519784	0.307074584
rps2201	-0.413410853	0.309261522
cfh2	-0.144579383	0.309261522
hrd3	0.166030237	0.310196686
ste7	-0.447997761	0.310968021
smd3	0.33247878	0.310968021
mug122	-0.237430694	0.317231196
cph1	0.425585848	0.320515255
mrs6	-0.165822961	0.320515255
ish2	0.312480551	0.321441292
SPAC1F7.10	-0.350355577	0.321441292
slu7	0.331680498	0.321441292
gus1	-0.2806396	0.323205522
rpn8	0.24807724	0.324593507
SPCC569.03	0.498631896	0.326395006
SPAC1399.01c	-0.296980376	0.32675618
rpl22	-0.310159935	0.32675618
did4	0.320202015	0.327097295
set8	-0.220773982	0.327137051
sfp47	0.135095557	0.327137051
SPAC1952.09c	0.264069689	0.327137051
uvi15	0.131948999	0.327137051
tri1	-0.34948183	0.327137051
aps2	0.187624253	0.327137051
cwf26	0.204125936	0.327137051
ssb1	0.304161682	0.327257637
SPAC2G11.04	0.253676819	0.327611185
nad1	0.277161124	0.327611185
SPBC428.10	0.386103378	0.328907593
tac1	0.395991644	0.328907593
pca1	0.205566556	0.328907593
SPAC630.04c	0.218150461	0.329559292
glo2	0.24275936	0.329559292
dpe1	0.329934235	0.329559292
rps002	-0.401012735	0.329559292
ell1	0.269434491	0.329559292
vma11	0.130876408	0.329672422
fmn1	0.170699762	0.329785408
zuo1	-0.290388724	0.329973802
wtf14	0.26755374	0.330438392
rps1601	-0.326899094	0.330598013
SPCC1682.06	0.220104156	0.330912826
mdh1	0.355848642	0.330912826
ast1	0.365314088	0.330912826
hem12	0.240928132	0.330917294
SPCC11E10.09c	0.276562412	0.330917294
spd2	0.22892432	0.331792659
mdm35	0.197590052	0.331971189
zip2	0.276143099	0.332022046
met9	-0.287570025	0.333044418
pex22	0.198377217	0.333044418
SPCC14G10.04	0.259335058	0.333044418
pmt1	0.294562515	0.335841249
SPAC458.02c	-0.175456697	0.336500553
idp1	0.323946683	0.338202562
omh6	0.204750542	0.338202562
tfa1	0.147402209	0.338202562
ned1	0.264092359	0.339075726
pom1	-0.192750954	0.33978462
cnb1	0.277756021	0.341100916
mso1	0.243704386	0.341810564
aut12	0.214395836	0.343410297
SPBC1348.04	-0.425893399	0.344008574
mcm7	-0.181901706	0.344515608
gtb1	-0.170882245	0.345088078
SPCC1672.01	0.227599726	0.345088078
aar2	0.172159261	0.34532306
rec10	0.333778065	0.34532306
SPAC8E11.10	-0.4493161	0.346897786
SPBC1773.04	0.428380065	0.348057464
hdd1	-0.166045988	0.348057464
mug68	0.257523912	0.348857547
SPAPB24D3.06c	0.258883258	0.349105679
elp3	0.228673135	0.349105679
SPBC13E7.07	0.662363061	0.349105679
osh3	0.334200543	0.350030492
phf2	0.164699082	0.35059701
SPAC23H3.15c	-0.420225301	0.350848892
yme1	0.290381791	0.350848892
grh1	0.289854741	0.352040663
atp19	0.338455469	0.352040663
sec62	0.12407632	0.352040663
vps32	0.190504428	0.352040663
SPBC36.02c	-0.323638123	0.352040663
spb70	-0.280442755	0.352059237
pdc101	-0.665656268	0.352428153
SPAC3F10.12c	0.213745475	0.352428153
SPAC26A3.14c	0.217697048	0.352428153
tps2	0.136036754	0.352428153
SPBC19F5.04	0.212088653	0.352428153
fxn1	0.274311384	0.352428153
SPCC285.05	-0.186413333	0.352428153
SPAC18B11.11	-0.213271699	0.353084752
bmt2	-0.271709123	0.353084752
usp104	0.198918761	0.353084752
pup1	0.247035577	0.353703104
SPBC660.08	0.126140551	0.353703104
gir2	0.220373113	0.353703104
mac1	-0.197345514	0.355797586
usp103	0.263368911	0.355797586
rpc53	0.141300772	0.355797586
hit1	0.270272532	0.356277952
tom5	0.198201402	0.356277952
SPCC576.06c	-0.278650309	0.35690412
rpb11	0.137979922	0.357879718
aat1	-0.337483401	0.357879718
hsp90	-0.239684751	0.358392542
til1	-0.239869238	0.358626556
coq3	-0.187408376	0.358626556
lsm3	0.285582949	0.363693811
pvg3	0.374184043	0.363693811
ncb2	0.232099093	0.363693811
pbi2	0.606256985	0.363693811
gmh2	0.116666951	0.365276738
SPAC3H1.06c	-0.638950422	0.365276738
tif32	-0.258781926	0.365276738
SPCC584.15c	0.185051624	0.365276738
gaf1	-0.232646892	0.368120981
cdc3	0.253639989	0.368490316
atg24	0.335174607	0.368490316
rpl1801	-0.318458264	0.368490316
mrp7	0.269911999	0.368679312
SPBC13G1.15c	0.37776271	0.369088356
fft1	0.335371881	0.369175043
SPBC14C8.15	0.19609012	0.369175043
ppk18	0.183287166	0.369342584
rpl13	-0.278687794	0.369531712
cpy1	-0.19693522	0.369531712
SPCC622.06c	0.280367866	0.369531712
mdm28	0.285934994	0.370228884
SPAC6F6.04c	-0.196974126	0.370228884
fta2	-0.317828408	0.370500864
nde1	0.229005843	0.371364784
ubi5	-0.278411236	0.371422992
SPBC21C3.15c	-0.152017781	0.371422992
gaa1	-0.223319378	0.371707252
apt1	-0.357154049	0.371707252
dbp9	0.425233973	0.371707252
rps2	-0.399191856	0.372353945
mis6	-0.296788404	0.372361986
ugo1	0.238209309	0.37264383
rmp1	0.22529993	0.37264383
cdc13	-0.163233883	0.37264383
cwf18	0.231753142	0.37264383
gad8	0.252998037	0.374047301
zds1	-0.230067692	0.374222348
swc3	0.183866079	0.374788716
plc1	0.242025242	0.374788716
tsc13	0.313827717	0.374788716
pup3	0.241443699	0.374788716
SPAC1B2.06	-0.333328825	0.375637662
rpt2	0.296695443	0.376547347
SPAC30D11.14c	0.152575092	0.377920059
alg9	-0.156590772	0.377920059
adh8	-0.249830171	0.377920059
ned8	0.306287999	0.377920059
snd1	-0.241295248	0.377920059
SPCC23B6.01c	0.237023789	0.377920059
SPAC4H3.06	-0.340408304	0.37910771
gcd1	-0.248308117	0.379288141
SPBC17D11.03c	0.485879744	0.379411247
SPAC1952.04c	0.184627958	0.379473003
rhb1	0.26475891	0.379473003
csn3	0.300690734	0.380149072
cid1	0.350624768	0.381078593
prz1	-0.276453094	0.38239656
srb7	0.313572404	0.38239656
chc1	-0.172492654	0.386198227
atg2402	0.250939525	0.386451046
erg26	0.177772	0.387231331
bpb1	0.185152501	0.387364315
pre8	0.221611567	0.388742728
tfa2	0.200503701	0.389082364
hsp3102	-0.384698077	0.390583992
SPAC328.09	0.203042501	0.390583992
prm1	-0.292061715	0.390583992
hrq1	-0.197019275	0.390583992
mtl16	-0.201816674	0.390583992
uri1	0.23530141	0.390583992
ptl1	0.205634426	0.390583992
chs1	0.26965061	0.391184579
ybt1	0.3844414	0.39306189
SPBC16A3.02c	0.436573816	0.39306189
ntr2	0.250146608	0.393517809
qns1	0.18992332	0.394386201
SPAC29B12.14c	0.389764633	0.396943559
rad25	0.280149512	0.398803007
hsp3103	-0.25933809	0.398803007
sip1	-0.272753394	0.403015913
fkh2	-0.162474706	0.403015913
erg11	-0.248172104	0.404967543
SPBC1348.07	-0.67999735	0.404967543
kgd1	0.168344733	0.404967543
mor2	-0.193240558	0.404967543
rga1	-0.210642014	0.404967543
rps20	-0.296962156	0.404967543
ght3	-0.431218498	0.405266379
byr4	-0.226820283	0.405266379
moc3	-0.271908839	0.405266379
fap2	0.252165802	0.405266379
iph1	-0.221353914	0.405266379
spg4	0.271344836	0.405266379
wos2	0.360185426	0.405266379
rpn10	0.195070257	0.405266379
gwt1	0.194177076	0.405266379
red1	0.303581138	0.405266379
cti6	0.302594352	0.405266379
SPBC8D2.18c	-0.363041286	0.405266379
rct1	0.183326782	0.405266379
pho84	-0.450738601	0.405266379
aph1	-0.356614168	0.405266379
ism1	-0.207059496	0.405266379
atg20	0.333739653	0.406217918
SPCC1840.05c	0.335522698	0.406217918
rpl2302	-0.292856965	0.408307985
pfl9	-0.602896567	0.408772685
she9	-0.234368505	0.409747027
ivn1	0.467359709	0.409747027
mrpl33	0.225760435	0.409747027
SPAC11D3.10	-0.517634599	0.412502326
SPAC56F8.02	-0.224599542	0.414175396
rps13	-0.335677254	0.418600822
rdl1	-0.249683636	0.418620891
rer2	0.129807426	0.420600135
pop1	-0.163687838	0.421038291
mfm3	-0.276317535	0.421482539
rot1	0.149043082	0.421759062
ulp2	0.17814178	0.422945223
tif1	-0.391013051	0.422945223
say1	-0.612145218	0.422945223
SPAC11D3.11c	-0.2327405	0.423609765
SPAC24H6.08	0.39090718	0.423687543
SPAC1B3.08	0.261004583	0.423687543
etr1	0.275039195	0.423687543
mrpl24	0.134316199	0.423687543
pfk1	-0.246720395	0.423687543
zfs1	-0.179198182	0.423687543
vip1	0.458316284	0.424905756
nrd1	-0.251252787	0.425236842
pir2	0.265474463	0.425236842
mis20	0.284504691	0.425236842
mug27	-0.187243721	0.425236842
tfg1	0.178101667	0.425236842
etp1	0.288620318	0.426345135
hus5	0.275031855	0.426469163
SPAC1952.06c	-0.191554017	0.426469163
rpl4301	-0.265494232	0.426469163
cdc8	0.178097282	0.426893124
sco1	0.149956225	0.426893124
SPCC13B11.03c	-0.330072227	0.426893124
arc5	0.17651325	0.427692749
atp25	-0.159947905	0.428810932
SPBC428.15	0.193694601	0.428810932
ser1	0.304831204	0.428929059
amk2	0.229888033	0.429675175
plb1	-0.291002144	0.429693153
mug74	-0.21441644	0.429693153
gid5	-0.209900858	0.429693153
mrs1	-0.158010209	0.429693153
rpl2802	-0.259715139	0.429693153
pus3	-0.287710779	0.429693153
SPCC338.06c	0.195866033	0.429693153
trp4	-0.127777733	0.430251524
ppr2	-0.365831034	0.430447528
oma1	0.245587366	0.431102488
pdx3	0.325283388	0.431102488
SPAC26F1.11	0.64542023	0.431102488
wtf4	0.373984655	0.431102488
SPCC191.01	0.443644265	0.431102488
isd11	0.262931947	0.431206364
vps60	0.182947062	0.431206364
mpa1	-0.202374008	0.431730802
SPCC330.07c	0.390427632	0.431730802
SPBC36.11	0.20841041	0.431922175
rpl8	-0.294499363	0.431922175
gto2	0.22080247	0.434375657
ryh1	0.120186128	0.434375657
rki1	-0.278179286	0.434375657
SPBC1A4.11c	0.229977677	0.434375657
arc4	0.228856019	0.43705818
SPAC652.01	-0.230831022	0.437639267
tts1	0.253205711	0.439311534
mta1	-0.254029677	0.439796362
rps102	-0.275855583	0.439796362
pvg2	0.188372388	0.439796362
bbc1	0.238908619	0.439796362
hsp3105	0.382725755	0.439796362
dml1	-0.311437214	0.439796362
kes1	0.18072423	0.439796362
rar1	0.126902529	0.439796362
sec28	0.182211995	0.439796362
SPCC4G3.12c	0.369194814	0.439796362
pep3	-0.138230868	0.439796362
smn1	-0.272806347	0.440260671
erv41	-0.192061651	0.440260671
btb3	0.216850311	0.441439049
rps5	-0.287378296	0.441736601
mto2	-0.139081932	0.4418374
qcr1	-0.186093282	0.44359759
gep3	0.192221344	0.443816452
tsf1	0.228057946	0.443816452
mnh1	0.14318221	0.443816452
eft202	-0.330767511	0.443816452
hst2	0.15950198	0.443816452
sen1	0.243984798	0.444097229
mlh1	-0.212074843	0.444097229
SPCPB1C11.03	-0.241801721	0.445870186
osr2	0.534880224	0.448475849
atp2	-0.154025297	0.449544614
SPAC1327.01c	-0.142774291	0.449544614
eft201	-0.208235163	0.449544614
SPAC16A10.01	0.155316649	0.449544614
ubi3	-0.199571313	0.449544614
ubx2	0.275234254	0.449544614
SPAC29A4.02c	-0.224199048	0.449544614
pyp3	0.300858056	0.449544614
cwf11	-0.304978202	0.449544614
SPBC16H5.14c	0.283519711	0.449544614
efc25	-0.223949928	0.449544614
pus2	0.225625156	0.449544614
gas4	-0.181721668	0.449544614
bis1	0.36897238	0.449544614
SPCC132.05c	0.238818863	0.449544614
tco89	0.339455239	0.449544614
sua7	0.506874101	0.452185426
msh6	0.418062884	0.453664346
SPBC6B1.03c	-0.390258026	0.453993079
pdp1	-0.262029567	0.456360137
vps68	0.135494112	0.457091244
upf2	-0.112462468	0.457817198
pmc1	-0.330836827	0.457817198
rpl302	-0.408706456	0.457817198
SPBC21B10.09	0.129853689	0.457817198
vps38	0.204361715	0.457817198
SPBC1604.04	-0.202251481	0.457817198
SPCC757.11c	0.310213917	0.457817198
rpl902	-0.321101939	0.457817198
csr102	-0.145934913	0.458113543
atg8	0.173828517	0.458113543
rpm1	-0.224360611	0.458113543
yop1	0.406588036	0.458113543
SPBP35G2.04c	-0.181547361	0.458330942
SPBC1921.04c	0.501984354	0.458330942
stn1	0.390094574	0.460348713
gyp2	-0.124632954	0.460348713
esc1	-0.2986589	0.460560212
aco1	0.189069303	0.460560212
abp1	-0.207747119	0.460560212
php2	0.155424157	0.460560212
cdk9	0.14467526	0.460560212
SPBC2F12.10	0.171989784	0.460560212
exo1	-0.203150256	0.460560212
got1	0.229963699	0.460560212
ssp2	0.213091038	0.461027063
pha2	0.169234333	0.464164227
SPAPB24D3.07c	-0.343113419	0.464935722
cat1	0.26803931	0.464935722
rpl1701	-0.224074603	0.464935722
ppk15	-0.152806569	0.465276604
rpl402	-0.330819004	0.466643026
sap49	0.190769663	0.467337342
rpn3	0.225322893	0.467337342
ade7	0.278295436	0.467337342
amo1	-0.150543326	0.467337342
dus4	0.15898658	0.467337342
rpl2801	-0.370029346	0.467870037
rsn1	-0.166881989	0.468197806
tom13	0.187064213	0.468247545
ort1	0.118100502	0.468247545
fex1	-0.395215397	0.468367868
bet3	0.156970593	0.468367868
SPAPB15E9.06	-0.442387991	0.468367868
git5	0.242297985	0.468367868
mrps28	0.2075287	0.468367868
ssl1	0.151448857	0.468367868
spf30	0.144409991	0.468367868
cys12	0.253600272	0.46877689
wtf20	-0.660110308	0.469076144
SPAC1783.01	0.226161991	0.470097527
SPAC513.02	-0.320861554	0.470097527
SPAC11E3.12	0.170898985	0.470352957
scl1	0.190373704	0.470526258
apm1	0.112697757	0.470526258
qcr10	0.219985187	0.470526258
snx3	0.195532963	0.470526258
gid7	0.253172291	0.471080042
SPAC1002.12c	0.173830569	0.471080042
mug63	0.157969036	0.471662567
SPAC3G6.03c	0.328710729	0.471662567
php4	0.303738461	0.471662567
SPBC1A4.04	0.152427313	0.471662567
oxs1	0.117262575	0.471662567
SPCC569.09	0.240375858	0.471662567
csx1	-0.202871973	0.473167051
naa20	0.159025591	0.473167051
qcr8	0.241151858	0.474325556
mgr2	0.212733914	0.474673083
acp2	-0.287782318	0.475931073
rps502	-0.234284917	0.475931073
pro2	0.144211253	0.476110612
por1	0.20539182	0.476110612
lam1	0.181601648	0.476110612
rpl3201	-0.241668514	0.476110612
sen54	0.268081676	0.476110612
pup2	0.254722778	0.476229026
its3	0.109205728	0.476229026
met7	0.240433065	0.476229026
nhm1	-0.209147655	0.476229026
ypt71	0.210200832	0.476692077
omh3	0.17121163	0.476779651
spp1	0.126255514	0.478551883
vps28	0.258456182	0.479299377
ura3	-0.415295119	0.480878467
asn1	0.26047663	0.480878467
rud3	-0.193974933	0.480878467
apl1	0.318185426	0.480878467
SPBC8E4.05c	-0.403916157	0.480878467
SPAC23H4.05c	0.78181014	0.481070198
pep7	0.193401441	0.481070198
sua1	-0.314614343	0.481070198
nif1	0.279339244	0.481070198
ubc11	0.198736785	0.481070198
etf1	0.128115967	0.481106029
tho5	0.225832914	0.483255051
mgs1	-0.24146903	0.483584346
spo3	-0.33925837	0.483856705
tef101	-0.260818419	0.48453337
urg2	-1.543667315	0.48518618
ecl2	-0.161185604	0.48518618
sec8	0.1310269	0.48518618
plp2	-0.184448195	0.485610155
vma4	0.118434171	0.486013191
cox20	-0.184832175	0.486464279
gal10	0.435672518	0.486464279
pabp	-0.219631904	0.486620421
rps602	-0.263480433	0.487783561
pan5	0.30610859	0.487908912
pet801	-0.165872795	0.491709701
csr101	-0.320006122	0.491792405
SPAC17C9.11c	0.268161442	0.491792405
ost2	0.145055042	0.492099818
sle1	-0.157623396	0.493393892
nas6	0.17260651	0.493393892
orc5	-0.206003692	0.493393892
ilv5	-0.181275373	0.493393892
SPAC12B10.02c	0.149684403	0.493471061
SPBC651.07	0.125315515	0.493471061
dpm2	0.299129761	0.493471061
psd1	-0.092883078	0.493471061
ksg1	-0.206613464	0.493471061
adn3	-0.145376567	0.493471061
phx1	0.206773523	0.494062749
cip2	-0.14778592	0.494099273
SPAC3A12.08	0.27909622	0.494099273
poz1	0.254812898	0.494099273
apm3	0.143256575	0.494926108
mis17	0.132042778	0.494926108
caf1	0.156599966	0.49555148
mrp11	-0.203922731	0.496897172
cmk1	0.16871981	0.496897172
pyr1	0.206612742	0.496897172
mug185	0.158882073	0.498581227
cmk2	0.17971787	0.498581227
SPBC25B2.08	-0.190655924	0.498581227
mug163	-0.23699322	0.500108604
ubi1	-0.320662378	0.501207878
SPAC144.05	0.148452539	0.502055201
cox4	0.193148365	0.502756502
sib1	-0.197916181	0.502756502
fol3	0.156664233	0.503286941
rec25	0.286805899	0.503286941
faf1	0.258322662	0.503286941
srp1	-0.23766132	0.503286941
arg12	0.3543599	0.503661583
mdl1	0.114795609	0.504349459
SPBC12C2.03c	0.22423113	0.504551752
rps401	-0.277260726	0.506879322
eti1	-0.143876145	0.507253915
ysp2	0.091216858	0.507253915
lsb4	0.117257353	0.507253915
SPAC9G1.14	0.511469434	0.507253915
top2	-0.152268952	0.507253915
SPBC3E7.07c	-0.263339805	0.507253915
vps901	0.126242085	0.507253915
mpc2	-0.186457496	0.508025914
rsc1	-0.140964384	0.508025914
rep1	0.341968133	0.508083658
SPBC405.03c	0.130074099	0.508083658
och1	0.222285274	0.508308765
nup40	-0.194781606	0.508551512
sec20	0.237678434	0.508551512
pnu1	0.168574335	0.508551512
pho4	-0.219580107	0.508551512
inp2	0.185066982	0.508551512
cid13	0.233306486	0.510577197
mms2	0.205657999	0.511139777
end4	0.224650399	0.511294843
SPAC29E6.09	0.300115163	0.511294843
rpt6	0.202139384	0.511294843
SPAC31G5.21	0.198126447	0.51163395
SPAC139.05	0.196239808	0.512873901
get3	0.305855453	0.513179419
rpl2702	-0.34533749	0.513179419
ade5	-0.138960554	0.513179419
anp1	0.159365901	0.513282938
rpl1202	-0.297194029	0.513282938
SPAP27G11.12	-0.174913227	0.513466579
rpl14	-0.239994358	0.513466579
byr2	0.231924348	0.513466579
htr11	0.225434435	0.514118689
SPAC23A1.14c	0.405229693	0.514309781
trm402	-0.369242571	0.514859406
gsf1	-0.196476668	0.517789742
spt4	0.14595308	0.517815381
mfm2	-0.357758867	0.520659643
dgc1	0.2916414	0.523461758
ppa1	-0.125682504	0.523465012
swd3	-0.159161437	0.523465012
klf1	-0.277539298	0.524204211
erg25	-0.248446906	0.524274359
gms2	0.268159567	0.52537154
stg1	0.223200627	0.52537154
vma16	0.141289976	0.52537154
mrp21	0.213494526	0.52537154
SPBC11C11.06c	0.2333779	0.52537154
ubc8	0.257368137	0.52537154
for3	-0.204017456	0.52537154
bxi1	0.363609397	0.52537154
pun1	-0.293561131	0.525667841
pab1	0.088549155	0.52647564
SPAC1687.21	0.244253236	0.52647564
ade1	-0.2302144	0.526877157
vps45	0.142447392	0.526993163
rlp1	-0.172061916	0.527467621
rib2	0.211940247	0.527960402
SPAC6C3.03c	-0.282237383	0.528341717
isu1	0.168990333	0.528727268
prp10	0.105754952	0.528727268
SPCC1235.18	0.265387224	0.528727268
rad4	0.205204576	0.531232741
nhp6	0.337222513	0.531232741
ssa1	-0.332755397	0.531232741
dld2	-0.248809146	0.531232741
ucp8	0.189928229	0.531232741
urb1	-0.333937364	0.531232741
SPAC11D3.01c	-0.175719735	0.531418698
elo1	-0.184109564	0.531418698
rps403	-0.245429751	0.531418698
trs8502	-0.150630926	0.531418698
erg27	0.18114129	0.531418698
mad1	-0.179646335	0.531418698
rpl1102	-0.276998018	0.531418698
bgs1	-0.151847307	0.531418698
ste6	0.362268499	0.531418698
gcn5	-0.203384459	0.531548315
gle1	-0.269145983	0.531548315
SPBC30D10.05c	0.137127567	0.531548315
SPAC3H5.11	0.145430896	0.532411274
tdp1	-0.118551352	0.532411274
smp3	-0.173786738	0.53249211
but1	-0.517506966	0.53249211
pgr1	0.167448175	0.53249211
tfb5	-0.182092116	0.532507832
SPAC56E4.03	0.381091931	0.53251686
wee1	-0.096450672	0.53251686
SPBC30B4.09	0.249881475	0.533511407
sfc6	-0.179497238	0.533641116
SPAC25B8.08	0.290866596	0.534716052
dna2	-0.240931639	0.534720449
mug174	0.313344469	0.535274715
rpl1602	-0.327431358	0.535429216
slp1	-0.512397463	0.535846214
SPAC57A10.08c	0.233950504	0.535846214
SPAC513.07	0.426234834	0.535846214
pol1	0.147189439	0.535846214
gef1	0.128771202	0.537473914
SPAC29A4.17c	0.520967287	0.537473914
nab2	0.241769818	0.537473914
rpl1601	-0.275081035	0.537473914
mrpl51	0.180059931	0.537473914
aco2	-0.169075205	0.537473914
gmh6	0.170986647	0.537473914
rps1802	-0.241589684	0.537473914
suc2	-0.203538672	0.539128454
SPAC57A7.15c	0.325664874	0.539797023
iss10	0.124848204	0.539797023
gtp1	0.214325244	0.540098067
SPAPJ695.01c	-0.402044536	0.540728977
ndk1	0.314706297	0.542737317
cnt6	-0.152429899	0.542737317
mpo1	0.36912938	0.542737317
arp2	0.107263374	0.542737317
omh4	-0.135635634	0.542737317
gta1	-0.258574469	0.542737317
hob3	0.143456608	0.542737317
arg6	0.156953581	0.542737317
SPBC21B10.15	0.241605124	0.542737317
cdk11	-0.216047437	0.542737317
fep1	-0.222804154	0.543216012
meu22	0.166107554	0.543216012
stb3	0.212152118	0.543216012
rps901	-0.281355146	0.543907734
SPBC15D4.05	-0.154040572	0.543907734
rpl29	-0.247647283	0.543907734
rpl1901	-0.203235678	0.543907734
ubi4	0.170830618	0.545926692
hsp3101	-0.305838732	0.546213951
wdr21	-0.196290523	0.546617878
vps3	0.262536933	0.5467328
lys3	0.200356319	0.546989939
SPBC887.17	0.277676883	0.546989939
rpl501	-0.292421335	0.547673592
sft2	0.203764344	0.548444767
SPAC29B12.11c	0.202278326	0.549535349
atp17	0.179047861	0.54976769
msf1	-0.28604967	0.550081463
SPAC227.17c	0.279325765	0.550697641
cds1	0.265191002	0.551029945
atp5	0.204779214	0.551029945
SPBPB21E7.08	0.499462756	0.551141575
urg1	-1.333680989	0.553497573
atd2	-0.291300757	0.553497573
SPBC21.03c	0.73945201	0.553497573
arg1	0.163071241	0.553497573
SPBC1E8.03c	-0.165272567	0.554057318
coq9	0.202387769	0.554771664
nda3	-0.183767884	0.554771664
rpn501	0.159249033	0.555354626
ssc1	0.122142879	0.555354626
tif225	0.173844413	0.555354626
mel1	-0.680522732	0.555354626
rps1402	-0.297426051	0.555354626
mic19	0.166770285	0.555354626
sat1	-0.145330603	0.555354626
SPBC16A3.17c	0.166621312	0.555354626
SPAP32A8.02	0.356205045	0.55931622
sec11	0.138282033	0.559769959
oga1	-0.255035	0.560137461
fyv7	0.153948361	0.561065108
tip1	-0.275527149	0.561125205
mrz1	0.170973923	0.561125205
SPCC965.09	0.173014534	0.561125205
tpr1	-0.162431878	0.561557861
dsc1	0.168936752	0.562107087
rtt109	-0.292593406	0.56270267
ubc6	-0.198621833	0.562977137
urg3	-0.845812272	0.562977137
etd1	-0.141028796	0.562977137
SPBC1685.04	0.180307732	0.562977137
SPBPJ4664.05	0.200165728	0.562977137
rad13	-0.205001366	0.562977137
mug178	-0.126673931	0.562977137
SPCP20C8.01c	0.245231575	0.562977137
pmp20	0.458013348	0.562977137
pam17	0.171051152	0.563509915
gnd1	0.148255083	0.563509915
ubp4	-0.347892534	0.563509915
leu1	0.240739665	0.563509915
SPBP23A10.11c	-0.092223826	0.563509915
ccr1	-0.19609464	0.563509915
mak10	0.427424512	0.563509915
ufd1	0.193521946	0.563509915
rpl101	-0.27965078	0.563509915
yps1	-0.107909078	0.563509915
rtf1	-0.180506476	0.563942435
cyr1	-0.134637122	0.563962989
cay1	0.210906303	0.564193728
ypa2	0.190993105	0.56573251
gmh3	0.190327294	0.56573251
omh2	0.214419301	0.565928638
vts1	-0.130313345	0.566044583
spc7	-0.19242513	0.566319682
SPBC216.03	0.278885931	0.566457958
dpb3	0.192827731	0.566457958
SPAC24B11.05	0.385029584	0.566551979
rpl15	-0.212386473	0.566551979
lcb1	0.152269419	0.567498832
SPBC56F2.05c	-0.171707728	0.567498832
mug151	-0.21452987	0.568402982
hem3	-0.203660737	0.568439246
rps2601	-0.162156287	0.568439246
rpl502	-0.30800442	0.568439246
SPCC663.15c	0.206350578	0.568718112
SPCC24B10.06	0.173901687	0.569360121
vps26	0.187151754	0.569458189
hsr1	0.152172248	0.569559308
laf1	-0.241709872	0.569559308
cip1	0.130608412	0.569559308
cao2	-0.327763287	0.569559308
orc3	-0.158822975	0.572767347
SPAC25G10.08	-0.1703612	0.572767347
mmd1	-0.347803883	0.572767347
ubc13	0.1653747	0.572767347
klp6	-0.289380355	0.572767347
mfs3	0.429008207	0.572767347
pop3	-0.123194965	0.572767347
ely5	0.261726911	0.572767347
fbh1	-0.217718512	0.572767347
dbp8	0.349591274	0.572767347
pfl5	-0.14234751	0.572767347
SPCC594.01	0.105473616	0.572767347
pre10	0.159597827	0.572767347
rpt3	0.213303448	0.572767347
pku70	-0.121043372	0.572767347
SPAC11D3.18c	-0.166078114	0.572815349
rpl3001	-0.212665427	0.572913222
msh1	0.183675339	0.572913222
jmj1	-0.32881078	0.572913222
rpp101	-0.279794123	0.572913222
SPAC926.02	0.170209098	0.572913222
ptr1	-0.100980099	0.572913222
rga7	-0.165327626	0.572913222
csi1	-0.134141667	0.572913222
SPBC16C6.01c	-0.267156966	0.572913222
vgl1	-0.156198452	0.572913222
gst2	0.375741273	0.572913222
tht1	-0.228955636	0.572978004
cox9	0.175967105	0.572978004
SPCC777.03c	-0.125057313	0.572978004
SPAC22H10.08	-0.187695224	0.574725099
prp3	-0.134222853	0.575343345
SPCC1322.09	0.173972674	0.575343345
gdi1	0.138545482	0.580953273
pcp1	0.148470545	0.580953273
rqc1	0.316160403	0.580953273
slx9	0.173134223	0.5811467
rfc5	0.211929469	0.5811467
prp38	-0.193835864	0.5811467
ssr4	0.200378987	0.5811467
mtg1	0.211312416	0.5811467
sap62	0.146362453	0.5811467
rpl35a	-0.244439555	0.5811467
SPAC22H12.03	0.349992014	0.581615939
SPAC186.04c	-0.624898306	0.582923478
SPBC337.11	0.161135908	0.584219124
clr6	0.170721515	0.584793942
vps35	0.190983156	0.584793942
bdf1	-0.195345715	0.58527563
reg1	0.094407373	0.586851068
pan2	-0.127579405	0.586851068
rad9	0.220376593	0.586851068
tif33	-0.201086697	0.586851068
icp55	0.230838485	0.586851068
srw1	0.17390499	0.586851068
erg28	-0.228602983	0.58797001
yea4	0.262388228	0.588232583
svp26	0.130963153	0.588471212
rpl3401	-0.208238258	0.589075451
not1	0.184709463	0.589426416
arc3	0.141790619	0.589426416
pcc1	0.153937082	0.590621562
rpb4	0.15777904	0.590621562
cox1101	0.154278348	0.590782918
SPAC18B11.03c	0.11678842	0.591923987
mug125	-0.380100431	0.591923987
fas2	-0.251631682	0.591923987
SPCC970.02	-0.122088335	0.591923987
atm1	0.255312457	0.592105851
tad3	-0.16374365	0.592885164
SPAC17G6.11c	-0.130349936	0.592885164
SPAC26F1.08c	-0.167572336	0.592885164
rps802	-0.306551717	0.592900577
vps55	0.228793325	0.593739247
pet2	-0.109683556	0.593739247
rsc9	-0.174063694	0.593739247
adi1	-0.172651492	0.593739247
mug56	0.127314251	0.59665715
cwf16	0.186437224	0.596735417
bud32	0.203089693	0.596831002
mal1	-0.144355952	0.596831002
rps1702	-0.230680807	0.596986192
rbm8	0.15808679	0.597017623
mms1	-0.128224967	0.59746929
mra1	0.144470796	0.59746929
mrpl9	0.172087636	0.59746929
SPAC17A2.02c	0.275115874	0.59746929
msy2	0.144331166	0.59746929
cnp1	0.361104334	0.59746929
bio2	0.132072724	0.59746929
rps601	-0.190717012	0.597471614
rps801	-0.197302152	0.597471614
SPBC428.12c	0.200557767	0.597471614
rpl2101	-0.221172927	0.597471614
cxr1	-0.302435888	0.597471614
tef5	-0.239592276	0.597471614
rpp0	-0.305457886	0.597471614
npp106	0.169532104	0.597471614
rcf2	-0.169612812	0.597802133
rpl1002	-0.195654818	0.597802133
naa30	-0.180054126	0.597802133
cki2	0.219548027	0.598192701
gpi8	0.134245125	0.598192701
fum1	0.169594727	0.598192701
thp1	0.263582573	0.598192701
ent1	0.138872707	0.59833455
mik1	0.263204473	0.598513255
pat1	-0.18804984	0.598513255
rpl1702	-0.181537797	0.598513255
nup184	0.162972689	0.599125904
ubp2	-0.126694464	0.599125904
gyp3	-0.108371779	0.60017205
cut15	0.205269655	0.600364436
rpt4	0.137449738	0.600513908
npt1	0.214063896	0.601870936
SPAC3A11.11c	0.2906219	0.601870936
mud1	0.169846388	0.602552298
atg11	0.188937533	0.602894752
any2	0.205939018	0.603263175
wrs1	-0.243879567	0.606166677
emc6	0.117638503	0.606792702
mba1	-0.169706349	0.607172247
SPCP31B10.02	0.131210134	0.607172247
tef102	-0.24048233	0.607310509
trm734	0.161793182	0.607310509
pib1	0.097905648	0.607310509
rpp201	-0.240474605	0.607310509
sap10	0.198427255	0.607310509
SPBC530.11c	0.164324593	0.607345431
rhp16	0.24032114	0.607345431
sei1	-0.160886658	0.60817906
rpl901	-0.223620563	0.609117833
rpl803	-0.21373057	0.609117833
ipk1	0.12961263	0.609117833
mug35	0.362127909	0.60946553
sod1	0.303283726	0.60946553
lsc1	0.214771302	0.60946553
gga22	0.186877011	0.60946553
tif11	-0.147342828	0.60946553
SPAC222.18	0.385853689	0.609825543
SPAC2F3.02	0.126969612	0.609825543
mrpl10	0.215108841	0.609825543
isp5	-0.932047831	0.610601181
rps2202	0.45220643	0.610604418
mtl1	-0.220619784	0.610604418
eme1	-0.218665873	0.610604418
SPBC530.15c	0.139363659	0.610604418
tif221	0.131844564	0.610604418
vsl1	0.137956409	0.610893415
mxr1	0.112466017	0.610921785
mlo2	0.278524426	0.611004931
rbd2	-0.129616783	0.611044519
pre9	0.121133008	0.611087756
rad31	-0.131838092	0.611087756
rpn9	0.127756645	0.611087756
dfg10	0.190180812	0.611087756
mrpl28	0.09015007	0.611087756
rpl31	-0.249711731	0.611087756
mrpl8	0.146699722	0.611087756
mrpl38	0.155658358	0.611087756
tti2	0.49242993	0.611087756
SPBC215.01	-0.139762442	0.611087756
SPBP4H10.16c	0.162427964	0.612627257
SPAC343.06c	0.11464136	0.612734588
bsu1	-0.168061751	0.612734588
knk1	0.159962001	0.612734588
sfi1	0.233332482	0.612734588
nep2	0.162450793	0.612734588
clr1	-0.266314507	0.612734588
SPAC22H10.02	0.149883977	0.614745686
cbp4	0.171106258	0.615029434
krs1	-0.164569146	0.615849391
mpr1	0.109734726	0.618676798
sec17	0.154542242	0.6201205
mug155	-0.260791361	0.621106505
atf1	-0.443939742	0.621202387
atp14	0.164897444	0.621202387
SPAC18G6.12c	0.228118083	0.62127256
rpl1502	-0.294960224	0.621628182
itr2	-0.183541335	0.623067987
fur4	-0.194813104	0.623067987
nnt1	-0.277328995	0.623067987
SPAC1142.02c	0.246821639	0.623067987
tif1102	0.159522126	0.623067987
SPBC16A3.14	0.09072201	0.623098883
sly1	0.136657301	0.623098883
tsc1	-0.117330815	0.625094328
cam1	-0.156386975	0.625094328
vps53	0.133825863	0.625094328
kha1	0.11386651	0.625094328
cch1	-0.167000273	0.625094328
ebp1	0.257004773	0.625094328
hal3	0.234135892	0.625094328
dlc2	0.211557895	0.625094328
cyp7	-0.155647668	0.625094328
wtf9	0.158916597	0.625094328
cbp3	0.187759716	0.625094328
emc4	0.183357825	0.625094328
rib5	0.303074277	0.625094328
SPCC1223.01	0.190683726	0.625094328
SPAC25G10.01	0.267108182	0.62735154
ssz1	-0.259477077	0.628068752
SPAC23H4.13c	0.172126356	0.628068752
ftp105	-0.15737664	0.628068752
toe1	-0.296332781	0.628068752
osm1	0.287955213	0.628068752
mde6	0.266887084	0.628068752
mss51	0.169724957	0.628068752
mdm34	0.137621972	0.628068752
SPCC306.07c	0.274219871	0.628068752
ssa2	-0.275248356	0.628068752
sac32	0.166953643	0.628068752
SPCC1827.06c	0.216004012	0.628068752
ibp1	-0.181527487	0.629540366
SPBC15C4.02	0.102655994	0.629540366
cox12	0.203438917	0.629540366
SPAC869.05c	-0.128647391	0.630292435
ppr10	-0.229813539	0.630292435
rpl2402	-0.23857701	0.630292435
rsm19	0.210962431	0.630567488
qcr7	0.136314472	0.630567488
SPCC1919.04	0.120556729	0.630567488
mug182	0.089666048	0.630633833
rpc37	0.104674416	0.630633833
rpl2001	-0.18469717	0.630897777
wdr8	-0.239878516	0.630897777
vps20	0.122482963	0.631320139
SPAC977.06	-0.466482307	0.631565824
SPAC11D3.14c	0.353803849	0.631565824
atg6	0.206697646	0.631565824
meu18	-0.204583323	0.631565824
fnx1	-0.161080855	0.631565824
qcr6	0.158429811	0.631565824
pus1	0.140202441	0.631565824
SPCC285.04	0.273586487	0.632210942
SPBC2A9.02	0.348553451	0.633530606
rps101	-0.247929006	0.633864278
sec2	-0.142820269	0.633864278
brr2	0.211164049	0.633864278
SPACUNK4.17	0.297957655	0.633864278
vps29	0.176954187	0.633864278
ure6	-0.161417353	0.633864278
rcd1	-0.14985587	0.633864278
wdr83	-0.293368526	0.633864278
hhp1	0.154961104	0.633864278
SPBP8B7.18c	-0.145150598	0.633864278
atg3	0.131462574	0.633864278
tum1	0.204535066	0.633864278
rpb1	0.108231715	0.634021703
cog5	-0.136561517	0.634375529
rgs1	-0.221768419	0.635064446
neo1	-0.190058567	0.636219094
swd2	-0.229853518	0.636219094
asl1	-0.256815577	0.637972694
spn2	0.128625244	0.637972694
paf1	-0.079016363	0.639076556
SPAC23C11.06c	0.246974503	0.639076556
SPAC18G6.01c	0.400930838	0.639076556
gor1	0.191360614	0.639076556
spi1	-0.211509041	0.639076556
SPCC895.08c	-0.160449374	0.639076556
cyk3	-0.186711574	0.639387003
mrps12	0.137204505	0.639387003
mrpl31	-0.229431518	0.639387003
SPAC607.07c	0.086374349	0.639449237
SPAC1805.14	-0.125185541	0.639449237
gst3	0.363021951	0.639449237
erj5	0.138247544	0.639449237
rpn502	0.16069953	0.639449237
npc2	0.186793604	0.639449237
rrn10	-0.208414304	0.639449237
prp19	0.167841913	0.639449237
ckn1	0.106655168	0.639449237
mod5	0.173597575	0.639449237
emc3	0.141248932	0.639449237
SPBC776.06c	-0.11516292	0.639449237
drs1	0.18082719	0.639449237
cwf2	0.124721197	0.639585162
trm401	-0.183528014	0.640227831
tif223	0.139008151	0.640227831
SPBC582.08	0.165478559	0.640227831
far10	0.164471661	0.640227831
ish1	0.367577478	0.640227831
nrl1	-0.139490879	0.640227831
tef3	-0.38658523	0.640227831
sgo2	0.149767369	0.640624763
cap1	0.198691676	0.641770688
akr1	-0.108286072	0.642499718
jmj2	0.173339081	0.642499718
SPAC4G9.22	-0.284430409	0.642499718
SPBC13A2.03	-0.169724433	0.642499718
rps1901	-0.18487367	0.642499718
lat1	0.205970516	0.642499718
psp3	0.272409247	0.642984871
vps17	0.187326565	0.643358361
fas1	-0.15712717	0.643358361
rvb2	0.14210462	0.643358361
pub3	0.079548165	0.643358361
rng3	0.616010152	0.643358361
mrpl37	0.168006712	0.643358361
SPCC737.04	-0.216578909	0.643358361
SPAC19B12.07c	-0.1514999	0.644484519
fma1	-0.13968671	0.644484519
mri1	0.201953197	0.644484519
dug1	0.130886913	0.645379586
mst1	-0.117556538	0.645716811
ada1	0.08610337	0.645716811
cyp3	-0.23457223	0.645716811
rps2402	-0.198131542	0.645716811
not2	0.198178253	0.645716811
etf2	0.08529878	0.645868962
mcl1	0.079941484	0.645868962
rpl3602	-0.224820914	0.645868962
mcm6	-0.137406589	0.645868962
SPAC16C9.01c	-0.082952234	0.646213225
cdr2	-0.112294199	0.646213225
swr1	-0.197910844	0.646213225
nak1	0.129244536	0.646213225
SPCC306.11	-0.159560743	0.646213225
tup12	0.133534979	0.646295245
lst4	-0.135637183	0.647683118
its8	-0.139916807	0.647683118
cwf25	0.142099369	0.647683118
prs5	-0.186619535	0.648790891
adh4	-0.266259177	0.649705066
cca2	-0.096050268	0.649705066
dph5	0.096178762	0.649705066
rad55	-0.207691047	0.650028339
arc2	0.165778677	0.650028339
wbp1	0.159053517	0.650028339
SPAC1834.13	-0.319222146	0.652319281
SPBC1652.02	-0.107757656	0.652872204
sfr1	0.283589378	0.653742916
tpp1	0.138203679	0.654131129
elg1	-0.131220298	0.654131129
SPBC902.03	0.1326868	0.655062829
sfp1	-0.337674964	0.655656306
dph3	0.186728879	0.656458553
cox1102	0.15846972	0.659109069
SPBP4H10.17c	0.200225899	0.659323856
SPAC323.04	0.122800972	0.659515613
SPAC1039.08	0.401016111	0.660340622
mpd2	-0.16912297	0.661337463
atg2	-0.256973661	0.661337463
dus2	-0.24970499	0.662561758
meu17	-0.259426657	0.66258799
rum1	-0.115935738	0.662818388
cyt2	0.127805391	0.663084659
SPBC18H10.05	0.133496717	0.663084659
swp1	0.129659923	0.663084659
psf3	0.298230509	0.663352966
sst1	0.207295286	0.663352966
trm112	-0.181574449	0.663441209
aps3	0.168476548	0.663441209
yos1	0.128682011	0.663441209
cig2	0.283450785	0.663441209
clr5	-0.126576501	0.663580786
sss1	0.205355367	0.664528184
rst2	0.128975757	0.664528184
cdc24	-0.11450655	0.664528184
rng8	0.132467296	0.664528184
nod1	-0.214240556	0.664528184
zas1	0.109243585	0.664528184
spo9	0.11182598	0.664528184
SPBC83.05	0.12230117	0.664528184
mcs2	0.167142781	0.664528184
mti3	0.113182364	0.664528184
pgs1	-0.105849413	0.664528184
ypt1	0.153163923	0.664528184
erd2	0.142576101	0.664528184
ssn6	0.222430631	0.664528184
ecl1	0.251784677	0.664528184
dsk2	0.224273277	0.664602386
hxk1	0.119602014	0.664979387
SPBPB21E7.09	0.174227957	0.664979387
egd2	-0.190692759	0.664979387
rps3	-0.271036155	0.664979387
irc6	0.253292378	0.665211342
cia1	-0.152141273	0.665249713
lto1	0.188943908	0.66584763
fsh2	-0.356999902	0.666289366
rpn11	0.156993506	0.666488034
ccs1	0.15464573	0.666488034
SPCC1235.17	0.225373016	0.666488034
bet4	-0.221810906	0.666488034
pyk1	-0.173713272	0.666810236
stm1	0.161030662	0.666810236
wtf7	-0.168147677	0.666810236
srk1	-0.310202653	0.666810236
nse6	-0.198898391	0.667434361
taf3	0.128703882	0.66808571
snd302	0.154637405	0.669334275
pdr16	-0.120107767	0.672223572
pet1	-0.110519538	0.672787409
SPBPB2B2.14c	-0.326274997	0.672864116
prp12	-0.135137111	0.674621483
tre1	-0.088196903	0.674621483
cwf20	0.31998195	0.674621483
tom20	-0.156749157	0.674720534
rgf1	-0.137575574	0.675826051
yam8	-0.13434253	0.675935882
SPAC1296.01c	0.081637232	0.675991414
cdc16	0.157877403	0.676037739
tuf1	0.132872014	0.676037739
vps52	0.079804047	0.676037739
los1	-0.26372525	0.677556312
thi4	-0.092554124	0.679112028
rad50	-0.111519428	0.679112028
rps1002	-0.223155466	0.679112028
crb2	-0.112903531	0.679112028
pog1	-0.300984639	0.679112028
lub1	-0.090731417	0.679566095
ost3	0.129353476	0.68037912
rxt3	0.085194736	0.682187721
dia4	-0.117346877	0.682726119
rpl2501	-0.231988112	0.682726119
sec10	0.12330389	0.683275107
stt3	0.103563757	0.685629126
bcp1	0.370903475	0.686441331
tif213	-0.173388335	0.686441331
SPBC17G9.13c	-0.21774254	0.686441331
uap2	0.093046732	0.686676367
rec24	0.32046024	0.687142561
pdc202	-0.148643309	0.687914459
mog1	0.198098314	0.687914459
sro1	-0.169781923	0.688339628
fib1	-0.23841783	0.689307431
myo1	-0.070667854	0.689641094
ase1	-0.072530792	0.69009186
mrpl19	0.125225984	0.69009186
sin1	-0.095111241	0.69009186
rpl802	-0.274229686	0.69009186
SPAC7D4.13c	0.14713747	0.691097097
SPBC1703.09	0.13518618	0.69110543
cbs2	0.109372605	0.691369635
SPCC613.02	0.209249204	0.691369635
atp1	0.106977489	0.691472608
seb1	-0.160634617	0.692035425
SPBC530.08	-0.084833521	0.692035425
SPBC409.17c	-0.150542959	0.692035425
ppn1	-0.104179285	0.692766118
ppk22	0.133365752	0.693235477
SPAC977.18	0.198786667	0.694015712
smb1	-0.133761759	0.694387756
SPBC28F2.05c	0.099134957	0.694387756
SPCC825.01	-0.172602493	0.694387756
imt2	-0.16485818	0.694387756
tif222	0.116853871	0.694662596
erg9	0.131105564	0.694662596
iec5	0.132428646	0.694906259
mct1	-0.156793411	0.694906259
SPCC1020.13c	0.064341565	0.694906259
SPAC13C5.05c	0.197812415	0.696592979
spo15	-0.237113508	0.696592979
bip1	-0.115365028	0.696592979
hul5	0.161001103	0.696592979
arp8	0.198835608	0.696592979
rpl301	-0.29184442	0.696592979
alo1	0.097883061	0.696592979
cdc42	-0.107571546	0.696592979
rbd4	0.159952547	0.696592979
mic10	0.175471164	0.696592979
gap1	-0.238626302	0.696592979
gua1	-0.287666391	0.696592979
mug100	-0.152356721	0.696592979
mcs4	-0.124086591	0.696592979
rpl35	-0.164320912	0.696592979
yrs1	-0.085336794	0.696592979
ima1	-0.181444856	0.696592979
cmb1	0.295685727	0.6969582
SPAC212.08c	-0.530777045	0.697726477
rhp14	0.225619124	0.697726477
gid1	0.156390106	0.697726477
rbx1	0.102161884	0.698133084
amt2	0.190553945	0.698133084
vrg4	0.159946863	0.698133084
nop56	-0.145100059	0.698133084
ask1	0.125197178	0.698133084
syp1	-0.110419899	0.698133084
nxt3	-0.143711033	0.698133084
SPAC694.03	0.162669022	0.698932794
nrf1	0.132856125	0.699676901
arh1	-0.191142037	0.699676901
msn5	0.140586699	0.703327552
SPAC17A2.07c	0.350930999	0.703327552
pop100	-0.10909885	0.703327552
ppk19	0.119469261	0.703327552
SPBC83.19c	0.369089417	0.703327552
thi5	-0.088881774	0.703327552
coq10	0.129344876	0.703327552
glm2	0.282789924	0.703327552
ubp1	-0.20497976	0.705009754
mtq1	-0.213327646	0.705248491
ptf2	-0.169439959	0.705248491
rpl1902	-0.251719988	0.705248491
SPAC22F8.05	-0.170576768	0.705613017
spg1	0.090989366	0.706654084
aro7	0.131387179	0.706654084
pus4	0.083336923	0.706654084
sea4	-0.088150712	0.708629215
SPAC824.09c	0.144710495	0.708629215
apc5	0.122863922	0.708629215
mce1	-0.201511134	0.708629215
hhf2	0.240219294	0.708629215
pga2	0.117121849	0.708629215
mam33	0.14823326	0.708629215
SPBC26H8.13c	0.09040886	0.708629215
raf1	-0.263030497	0.708629215
raf2	0.08339293	0.708629215
SPCC1393.13	-0.206509219	0.708629215
mak3	-0.1806288	0.708629215
nup146	0.077630086	0.709760164
sol1	-0.111935835	0.709760164
vps41	0.174173445	0.710344234
SPBC24C6.09c	-0.113489909	0.710344234
tea3	-0.136934526	0.710664014
cld1	0.165252519	0.710979218
ayr1	0.149031321	0.710979218
mak1	-0.108974668	0.710979218
fet4	-0.134349187	0.710979218
elp5	-0.244627812	0.710979218
dbl8	-0.16734015	0.710979218
enp1	0.168139442	0.710979218
SPCC1494.08c	-0.111676102	0.710979218
cor1	0.133506278	0.711589867
elf1	-0.13038271	0.713637742
kae1	-0.181131457	0.713637742
spn4	0.076825543	0.714041229
rcm1	-0.257909819	0.714041229
emp24	0.100191427	0.714041229
SPCC4F11.03c	-0.126797454	0.714041229
uba2	0.094472007	0.714486971
slm1	0.140915505	0.715178583
SPAC1782.12c	0.216732986	0.715178583
Tf2-7	-0.332125797	0.715178583
SPBC1198.07c	0.09733237	0.715178583
dre2	0.188663109	0.715178583
SPBP4H10.14c	-0.1746703	0.715178583
suc22	0.130243982	0.715178583
nup44	0.121130164	0.7156732
SPBC2G5.05	-0.127107662	0.7156732
SPBC887.12	0.078083411	0.7156732
dcc1	-0.197010507	0.717205628
tfg3	0.163493737	0.717205628
SPAC105.02c	-0.12727895	0.717205628
SPBC1E8.05	-0.100706134	0.717205628
aim21	0.178903851	0.717205628
mub1	0.090046596	0.717205628
rfc1	0.080417507	0.717205628
SPCC794.06	-0.126453155	0.717338269
spp27	-0.196691128	0.717338269
SPAC24C9.04	0.109563199	0.717745032
png3	-0.166902563	0.717745032
sec2302	-0.130115731	0.718406473
mug84	0.202555853	0.718686461
utp11	0.178006556	0.718686461
moe1	-0.128604531	0.718686461
cwf15	0.150066619	0.718686461
adn2	-0.123598024	0.718686461
SPCC663.18	0.156318242	0.718686461
alg13	0.298377614	0.718736769
pom152	0.102021822	0.718736769
set5	0.126929172	0.719401066
kap111	-0.118861814	0.719914305
mug5	-0.25537779	0.719914305
SPBPB10D8.01	-0.459877743	0.719914305
anc1	-0.150905469	0.719914305
sog2	-0.082115556	0.719914305
dnt1	0.154249119	0.719914305
spt3	0.098071775	0.719914305
hmg1	-0.153909957	0.720517021
cnx1	0.158811239	0.721292344
alp5	-0.100755133	0.721292344
rcl1	-0.22335553	0.721615482
swi2	0.183193688	0.721686293
SPCC569.01c	0.139442108	0.721686293
sif3	0.140832375	0.722008151
aim29	0.134110928	0.722008151
ric1	-0.117021236	0.722008151
any1	0.13284757	0.722008151
pim1	0.105877539	0.722008151
ate1	-0.174502283	0.723244076
vrs2	0.087108488	0.723244076
mrps18	0.135188722	0.723244076
gcn2	-0.139265381	0.723244076
meu34	-0.164789337	0.723257116
nup189	-0.130623933	0.723257116
SPAC1071.09c	0.142463452	0.723257116
ync13	-0.176917568	0.723257116
fan1	-0.263433847	0.723257116
ctr6	0.202673051	0.723257116
SPCC965.14c	-0.249461935	0.723257116
cct5	0.06286812	0.723839055
kgd2	0.12226509	0.723839055
ulp1	0.138362871	0.724160959
are2	0.174794445	0.724358599
SPBC9B6.11c	0.100991823	0.725996901
cwf29	0.081147802	0.725996901
rpp40	0.143463488	0.726846277
SPCC24B10.03	0.222111796	0.726846277
SPAC32A11.02c	0.17805277	0.727456233
arp1	-0.168626819	0.727456233
rod1	-0.185711201	0.727909744
map1	0.212449447	0.728493982
glm1	-0.151354203	0.729171039
sec5	0.161857489	0.730137569
SPCC61.04c	0.129209647	0.730137569
SPAPB2B4.07	0.163064969	0.730998882
mmb1	-0.149529454	0.730998882
dhc1	0.099937639	0.732078025
sgp1	-0.111163477	0.732143078
SPAPB24D3.03	-0.142291077	0.732143078
pnn1	0.181220557	0.732143078
rpl26	-0.169786054	0.732143078
izh3	0.113057887	0.733946476
trl1	0.119000434	0.733946476
SPAP8A3.07c	0.156636009	0.733946476
fet5	0.0972083	0.733946476
cut14	0.089514008	0.733946476
yta4	0.149483883	0.733946476
pwi1	-0.173368766	0.733946476
myo2	-0.164755626	0.733946476
SPAC10F6.17c	-0.135735965	0.734365662
SPAPB1A11.06	-0.271395282	0.734365662
SPAC8E11.04c	0.165532996	0.734365662
bor1	0.263832489	0.734365662
ssr2	0.084379717	0.734644286
hus1	-0.123637617	0.736335261
slf1	-0.117934648	0.736663071
pap1	0.138578665	0.736663071
pla1	0.073982707	0.736663071
pmt3	0.125506929	0.736663071
mrpl20	-0.134605002	0.736663071
gdh1	0.237751173	0.737096857
tdh1	-0.31145788	0.737150699
[truncated: 2,643 more rows]
