# Supplementary material for: Analysis of transcriptional response in haploid and diploid Schizosaccharomyces pombe under genotoxic stress
Source: G3 (Bethesda). 2024 Aug 9;14(9):jkae177. doi: 10.1093/g3journal/jkae177 (PMC11373635; doi:10.1093/g3journal/jkae177)
Supplement: jkae177_Supplementary_Data [file jkae177_supplementary_data.zip › Table_S7_G3-2024-405152.csv]

Haploid MMS vs Diploid MMS
Gene	log2 Fold Change	Adjusted p-value
SPCC1393.12	-1.208848058	6.28E-18
nce103	1.156686559	7.82E-15
ppk31	-0.481138396	1.83E-09
pgc1	-0.506453165	1.94E-09
ptr2	1.218930308	1.30E-08
SPAC25B8.12c	0.820559447	2.67E-08
bud6	-0.505817794	3.09E-08
aat1	1.15131009	4.65E-08
SPAC11D3.02c	0.836336765	5.47E-08
SPAC5H10.10	0.58384051	5.98E-08
hsp90	0.80331994	6.17E-08
ctp1	-0.581593813	1.63E-07
cut12	-0.785279228	1.65E-07
abc3	0.564152059	3.21E-07
pfl3	0.710434433	3.60E-07
zrt1	0.622308859	3.99E-07
SPCC569.09	-0.85816689	1.08E-06
SPAC1783.01	-0.786998623	1.70E-06
mam3	-0.83321862	4.09E-06
pfl7	2.116623713	4.09E-06
SPCC757.12	0.562311926	4.32E-06
SPBPB8B6.02c	2.636026201	5.12E-06
SPAC11D3.01c	0.652939163	5.85E-06
SPAP8A3.13c	-0.704481658	5.85E-06
cmt2	0.573597478	7.38E-06
SPCC569.07	0.602859598	7.52E-06
SPCC569.02c	1.67496996	2.31E-05
SPCC338.18	-0.788717689	2.60E-05
its3	-0.341698734	4.61E-05
ecl2	0.511107278	5.39E-05
SPAC1B3.15c	-0.653808394	5.87E-05
gln1	0.542007756	7.30E-05
taz1	-0.330130193	7.43E-05
SPBPB2B2.06c	2.779886454	8.67E-05
cnp3	0.463906448	0.000100783
spa2	-0.569505014	0.000110759
mae2	0.844864946	0.000157062
SPCC584.03c	-0.351702243	0.000158733
SPBC30B4.09	-0.802000775	0.000162964
alp21	0.57797513	0.000169032
yak3	-0.788320159	0.000176545
rrp1	-0.383645522	0.000177838
nte1	-0.340690767	0.000212681
cfh2	-0.332410834	0.000234572
gcn1	-0.401645975	0.000298949
SPBC1773.13	0.408618208	0.000469073
pfl8	-0.778683576	0.000529236
mas5	0.504194068	0.000542638
hri1	-0.462040942	0.000622338
mss1	-0.33719144	0.000661892
SPBC11C11.06c	-0.676778015	0.000805353
sro1	0.669669196	0.000805353
fmo1	0.461413093	0.00082548
iah1	0.622725033	0.000849192
msy2	-0.471990646	0.000859979
zym1	-1.237822053	0.000915044
ear1	-0.399730765	0.001001774
cdr1	-0.353959202	0.001016655
SPCC4G3.12c	-0.921430338	0.001263623
skp1	-0.422112358	0.001448252
SPAC22G7.03	0.586127832	0.001534028
fub2	-0.740064467	0.001600336
SPBC1685.17	0.765512084	0.002052509
ibp1	0.608298147	0.002052509
bit2	-0.996147301	0.002173254
mic26	-0.283669241	0.002690405
SPCC24B10.02c	-0.431992775	0.002846282
mok11	-0.468045836	0.002888447
cdc17	-0.55415251	0.003169687
nup146	-0.29083702	0.003169687
ssa1	0.898352332	0.003186024
SPBC36.01c	0.60056161	0.003186024
SPAC16A10.01	-0.37000447	0.003223592
SPBC359.01	0.334901218	0.003299588
alp1	0.466481546	0.003422331
tra1	-0.433650922	0.003978417
ctr5	0.535408345	0.003991627
SPBC1685.04	-0.496209357	0.004758657
sod22	-0.422445244	0.004935155
tad3	0.477822898	0.004973947
bbc1	-0.544823344	0.004973947
SPBC215.11c	-1.027235475	0.005005664
dak2	0.68978122	0.005105283
grt1	1.38766848	0.00523024
SPBC1683.02	0.664613544	0.005412787
SPAC1039.04	0.349557058	0.005533566
SPBC1271.07c	0.362768324	0.005533566
SPAC3A12.06c	-0.310770271	0.005923789
fba1	0.772034826	0.005946132
SPCP20C8.02c	0.91040037	0.006048822
SPBC1271.03c	-0.392075203	0.006243363
SPAC25A8.03c	-0.696765493	0.006438132
apl5	0.364906464	0.006693856
gyp1	-0.409447425	0.006693856
pex32	-0.253359179	0.006965565
phf2	-0.318973437	0.007197472
wtf19	-0.423221531	0.007197472
hsf1	-0.233630597	0.0077419
bub1	-0.334928272	0.008947362
pof4	-0.663569819	0.009147303
fic1	-0.334249597	0.009402429
SPAC977.18	-0.658724056	0.009844753
SPBC16C6.01c	0.714245654	0.010448989
uap2	-0.300953525	0.010526106
bcs1	-0.322371147	0.011134339
kgd1	-0.339338859	0.011456264
hht2	-0.307060146	0.011474191
sip3	-0.275617629	0.011913444
gto2	-0.4610226	0.01197415
rtr1	-0.584996633	0.012044026
arp2	-0.263114911	0.012301417
aly2	-0.434295118	0.012301417
cnd1	-0.361988465	0.012301417
wtf9	-0.449395568	0.012301417
trm8	0.606651133	0.012301417
cox13	-0.52581649	0.012779145
SPBPB2B2.05	1.954165142	0.012899648
SPAC688.03c	-0.560495299	0.013528346
swd3	0.374958221	0.01423058
SPAC1F8.08	0.397619131	0.014262396
met11	-0.246328456	0.015513948
SPAC26F1.07	-0.413554608	0.015513948
SPCC594.04c	-0.546318008	0.015513948
SPAC17G8.06c	0.485068353	0.015541629
nhm1	0.457830406	0.015541629
rim20	0.584227845	0.015553741
yip3	-0.307170642	0.016210545
SPAC23H4.05c	1.716266924	0.016556152
SPAC8E11.10	0.809132292	0.016756626
reg1	-0.238900125	0.01682463
SPCC24B10.06	-0.430871345	0.017056688
sid1	0.534366284	0.017463952
rfc1	-0.262544015	0.017874909
SPBC83.16c	-0.388381425	0.018188737
pom34	-0.298424107	0.018946127
mug68	-0.453131661	0.019300393
git3	-0.25555733	0.019620402
dcn1	0.388756223	0.019733087
cul3	-0.336919981	0.019760594
meu26	1.386674348	0.020123031
atg1802	-0.459806525	0.020808902
SPAC227.17c	0.659183593	0.021094979
slc1	0.502686908	0.021094979
SPAC1F12.04c	0.446742506	0.021325772
mdl1	-0.249447859	0.021486296
cho2	0.386884272	0.021576719
inh1	-0.334499929	0.021576719
ups2	-0.336600149	0.021729809
dys1	0.315106098	0.021908102
cdc1	-0.288135433	0.02205681
ymc1	-0.553481195	0.022070838
spo4	0.599250723	0.022445831
SPCC594.01	-0.254437164	0.022926506
rad2	0.450854793	0.023906446
SPCP20C8.01c	0.580192318	0.024016504
ctr4	0.815015927	0.02447448
SPCC16A11.15c	-0.860763587	0.02447448
npp1	-0.26081415	0.024624799
rar1	0.24735982	0.024624799
SPCPB1C11.03	0.478970008	0.024810757
SPBC887.17	0.635517472	0.025910591
dcr2	-0.832738933	0.027596733
SPCC569.01c	0.441921025	0.028294284
msy1	-0.375760478	0.028299956
atd3	-0.371859076	0.029292629
tel1	-0.315883226	0.029295988
tel2	-0.605642217	0.029899862
rad31	0.334284098	0.030124964
sei1	0.404474851	0.030124964
txc1	0.369902837	0.030132211
psd2	-0.25922393	0.030274956
cdr2	-0.302868622	0.030652313
SPAC23H3.12c	0.466271756	0.030652313
pcr1	-0.363805286	0.030652313
dpm3	-0.612686413	0.030652313
SPBP8B7.31	0.380233293	0.030714701
SPBC1348.01	3.382474848	0.03096907
str3	1.141974035	0.031250243
apl4	-0.235347231	0.031935038
ftm5	1.062028622	0.032029639
kap104	-0.297025557	0.032628356
eng1	0.469508219	0.033358997
alg3	0.377173896	0.033677177
stb3	-0.465294794	0.034321194
SPBC1E8.03c	0.369184228	0.035156991
mug86	-0.503102967	0.035279964
ssa2	0.698604517	0.035716714
pnk1	1.105099464	0.035921991
SPBC16A3.02c	-0.761875856	0.03651901
guf1	1.009164008	0.037720798
ppn1	0.296784073	0.038183117
mlo3	0.423614688	0.04129826
SPBPB10D8.01	1.389127802	0.042093726
arz1	-0.369982508	0.042164976
cox14	-0.254568541	0.04239425
sry1	-0.225216979	0.043283149
ptl2	-0.383025614	0.0438097
SPBC28E12.04	0.845777285	0.045331153
mge1	0.288981409	0.045331153
wee1	-0.199793019	0.045331153
erg32	-0.284259057	0.045440406
kes1	-0.32521437	0.047010811
SPAC3H5.08c	-0.317508359	0.047994406
vps8	-0.241198913	0.049042129
mta1	0.455324686	0.050193088
eno102	-0.477575972	0.050193088
mrs1	0.278204287	0.050193088
uvi15	-0.201696065	0.050387849
SPAC607.02c	2.161775684	0.050409537
SPAC9E9.02	0.70387357	0.050409537
SPCC757.04	-0.279008696	0.050409537
SPAC15E1.02c	-0.795934678	0.051049033
omt2	1.321688847	0.052027085
hrp1	-0.378131479	0.052079065
nup124	-0.44918823	0.052102159
SPBC1773.12	0.652268858	0.053709063
hnt3	1.451918647	0.053982551
pal1	-0.23789948	0.053982551
cab4	0.388851194	0.054302854
cue3	-0.258152544	0.054302854
cox8	2.691225806	0.054972386
SPCC1020.13c	-0.173669586	0.055005485
mug160	0.407652055	0.055005485
pho1	0.680438328	0.055734083
win1	-0.341264925	0.055856869
SPBC19F5.04	0.331441817	0.055856869
SPAC2E1P3.01	-0.615152865	0.056398471
str1	0.332327956	0.056398471
itr1	-0.53830905	0.056671033
SPAC139.05	-0.379968293	0.056871927
SPAC212.03	1.525133408	0.056921649
elo2	0.429176498	0.056921649
ubp16	0.497171823	0.057765889
SPBC609.01	0.627840103	0.058583295
adh4	0.665080493	0.058712644
atl1	0.63225097	0.058712644
ptr1	-0.216765024	0.058712644
taf5l	0.208705926	0.058776893
jmj3	-0.16716465	0.059936622
cox5	-0.279669995	0.060056284
aps3	-0.41211662	0.060647046
SPAC11D3.11c	0.392523556	0.060935993
SPBP35G2.04c	0.324245225	0.061041505
ntr1	-0.263430084	0.062982535
htr11	-0.433389641	0.062982535
ser3	0.6830055	0.062982535
SPCC965.14c	0.717943885	0.062982535
hri2	0.650013159	0.063472225
orc3	0.33642273	0.063472225
SPAC23C11.06c	-0.590044713	0.063472225
SPBC8D2.11	-0.309688333	0.063948798
SPAC14C4.10c	-0.389591913	0.064241498
rpl3702	0.434406102	0.064630785
SPAC20G8.04c	0.339982394	0.065035753
dea2	0.333837153	0.065035753
SPBP23A10.11c	0.190810157	0.065035753
iec1	0.296075109	0.065865039
SPAC14C4.07	-0.429020539	0.06662575
pho4	0.415874831	0.06662575
pof11	-0.239140318	0.067640578
par2	-0.257134952	0.067671912
SPAC32A11.02c	-0.504209985	0.067689729
aar2	-0.253877652	0.06803811
SPCC1840.07c	0.468919546	0.06803811
ahk1	-0.262452389	0.068329783
ade2	0.314221476	0.068329783
fmt1	0.547343095	0.06874217
nnt1	0.631549348	0.06874217
ptl1	-0.322190699	0.06874217
atp15	-0.325586081	0.069547303
tsn1	0.318871536	0.07095982
pre4	-0.228365246	0.071056019
prm1	0.461584182	0.071107174
SPAC56F8.12	0.7635701	0.071290045
SPAPB1A11.06	-0.768642904	0.071489079
arg7	0.445588898	0.072012689
trm732	-0.323338236	0.07257704
SPAC1B2.06	0.519824499	0.074241583
shm1	0.497078984	0.07449995
SPAC328.09	0.31649477	0.07449995
hsp3103	0.409960868	0.07449995
bgs1	-0.290091098	0.07449995
mdm12	0.466506095	0.074542228
atg13	-0.412790901	0.074959414
fib1	0.606063069	0.074959414
hry1	1.540503075	0.07508953
SPBP8B7.18c	0.333283605	0.075794051
sod2	-0.461622655	0.076574213
prp22	-0.217543461	0.077567518
did4	-0.449216835	0.077944047
egt2	0.42310041	0.077944047
SPAC652.01	-0.369376142	0.078397708
SPCC736.02	0.687379988	0.078397708
rrn6	-0.199835758	0.078886564
tup12	-0.312504363	0.079882377
erv1	0.333218343	0.079882377
SPBPB10D8.04c	1.271344138	0.079882377
SPBC1271.05c	-0.246396962	0.079882377
sam1	0.699453439	0.079882377
atg15	-0.252296263	0.082975789
sea2	-0.292984598	0.083998528
neo1	0.430481129	0.084202321
atp3	-0.333981887	0.085658561
SPAC513.07	-0.800801501	0.085746214
aco2	0.31949717	0.085746214
pho84	0.697892664	0.085746214
mfs3	-0.857019825	0.086364284
SPBC3B8.08	0.74714455	0.08699622
dna2	0.451562925	0.08699622
zwf1	-0.386417927	0.087191117
est1	0.858873462	0.087191117
lsd2	-0.220558625	0.087481851
SPBPB21E7.11	-0.749898613	0.087481851
mns1	0.266247221	0.087771383
sds22	0.338841735	0.089797117
dal52	0.304550716	0.089797117
dsc1	-0.325557518	0.089797117
ade5	0.250133828	0.089797117
SPAC222.18	0.816641681	0.089988707
grx4	0.235671016	0.089988707
mtl2	-0.199456511	0.090725744
SPAC8E11.08c	0.946453653	0.091594261
arb2	0.837648097	0.094372711
SPCC794.06	0.328226407	0.095982306
SPBC1921.04c	0.819262044	0.097726901
sec3	0.881674494	0.098413833
tim8	-0.386700097	0.102271431
ctt1	-0.813458664	0.102482793
mis13	-0.348021013	0.102943499
tgs1	0.645983796	0.104176358
lip2	0.388949902	0.106281528
kae1	0.457578658	0.106999343
mmp2	-0.461891842	0.107868315
lsb4	-0.201911697	0.108193134
SPAC16E8.05c	1.107373019	0.108719742
SPBPB7E8.01	0.464353039	0.108719742
tim16	0.384028197	0.108821879
mod21	0.857403724	0.108822843
adh1	0.757967842	0.109297877
mse1	0.348203563	0.110019726
ate1	0.450103439	0.110019726
swc3	-0.25919006	0.110019726
SPAC683.02c	0.912438773	0.111026931
SPAC5H10.04	1.258883939	0.111639221
atp11	0.37390279	0.111946648
mfm1	1.406578353	0.111946648
dad3	-0.566352048	0.111946648
snx41	-0.176351861	0.111946648
cut1	-0.369385905	0.111946648
qcr7	-0.288105712	0.111946648
mpg1	-0.195433051	0.111946648
png1	0.488125954	0.113043332
spp41	-0.356914645	0.113043332
bfr1	-0.469635471	0.113043332
med18	0.777831623	0.113116384
rpl3802	0.565792289	0.113261193
pts1	-0.269968698	0.113870466
rsa1	-0.301282011	0.114196291
pnc1	1.413470414	0.114404761
SPAC18B11.09c	-0.295354062	0.114536305
SPAC5H10.03	0.413560514	0.115040633
aly1	-0.132717455	0.115040633
adi1	0.338886279	0.11544305
aha1	0.617584297	0.115481541
vma9	-0.247537271	0.115527189
SPAC3F10.09	0.412598352	0.115529328
gaa1	-0.309974126	0.116869202
pla1	0.191806611	0.117522434
mvp1	-0.244381397	0.118135781
mug14	-0.604648514	0.118135781
idi1	0.339531699	0.118135781
trm112	0.405195717	0.119169486
fio1	0.504546459	0.119169486
hsr1	-0.282003701	0.119931483
gal7	0.612452119	0.122628819
SPAC1002.16c	0.655333771	0.12399787
gmf1	0.209630821	0.12399787
taf5	-0.257344975	0.12399787
drp1	0.428320729	0.124068437
bsd1	-0.244887518	0.124425321
gmh1	0.73994659	0.124953192
nab2	-0.422010895	0.125678327
SPACUNK4.13c	-0.212644408	0.126574956
rib7	0.358890493	0.126574956
atg3	-0.269868362	0.126574956
meu10	0.571484345	0.126574956
alp31	0.238308011	0.127850828
SPBC16D10.01c	0.417731157	0.127850828
utp6	0.720805722	0.127850828
rsd1	-0.467010291	0.128028748
spo5	-0.356440714	0.129307339
SPCC18.17c	0.361994694	0.129337746
spg4	-0.385325723	0.129990732
pss1	0.348367477	0.130485967
air1	0.39489675	0.130485967
mrps17	0.8762565	0.130491097
atp4	-0.176439541	0.130491097
SPAC7D4.05	0.672738715	0.131404814
tre1	-0.195440375	0.131404814
pha2	0.260289712	0.131404814
SPAC212.04c	0.761093313	0.132566597
ent1	-0.266073809	0.132566597
ber1	0.561186925	0.132696696
cut2	-0.295479202	0.132809496
wtf23	-0.383598822	0.132809496
alg9	0.21430507	0.134049268
pth1	0.473271983	0.134597545
cog3	0.330988796	0.134597545
SPCC74.04	0.325614385	0.134597545
nud3	0.277441863	0.134613113
brr2	-0.429937533	0.138460088
SPAC7D4.12c	-0.228301703	0.139224668
ddx27	-0.368189413	0.139584372
mug27	-0.268381253	0.139584372
rpo41	0.27010771	0.140956299
pfa3	-0.215356452	0.140956299
utp23	0.425737071	0.142235458
asr1	-0.388844005	0.142257615
maf1	-0.299973169	0.142982734
gas5	0.475605797	0.142982734
git5	-0.367186801	0.142982734
mdh1	-0.44898174	0.142982734
mkh1	-0.312063741	0.143927752
SPAC186.02c	-2.903598657	0.144125607
shg1	0.562731517	0.145177104
mcp1	0.720002899	0.147313284
asc1	0.193634804	0.147313284
meu17	0.549037716	0.147313284
smp2	0.626410382	0.147313284
SPBC14F5.01	0.574409047	0.147313284
SPAC23H3.15c	-0.536891637	0.147400798
rpn7	-0.172529566	0.147400798
tdh1	0.76922026	0.147400798
SPBC26H8.13c	-0.206344821	0.147400798
ppk25	0.326388459	0.147400798
lsc1	0.404492949	0.15121378
rad8	-0.339103098	0.15220552
plr1	-0.459389435	0.15220552
adg2	0.367923888	0.15311548
SPBC18H10.05	-0.276880196	0.153713418
vps60	-0.257059025	0.153713418
spo13	0.576040152	0.154494913
SPAC222.17	0.735451136	0.154648931
tps2	-0.171849968	0.154648931
fex2	0.417007079	0.154648931
lsm2	-0.366234884	0.154752058
psf3	0.622651757	0.156015916
bdc1	-0.181251322	0.156015916
trs8501	-0.188526902	0.156015916
msf1	0.485377499	0.156015916
tmp1	1.082788276	0.156015916
tif1102	0.304938168	0.156087018
prf1	-0.373245466	0.156087018
grx2	-0.315567927	0.156968365
rrn10	0.41845128	0.157647336
erg28	0.412939096	0.157647336
mug135	-0.35683399	0.157647336
hcr1	0.1940926	0.158291336
gim1	-0.640021666	0.158291336
syj2	-0.278846144	0.160162847
rpt5	-0.147547497	0.160484345
mug155	0.50145513	0.160484345
ppa1	0.200985574	0.160488522
SPCC1259.08	-0.293434906	0.160488522
SPAC1952.09c	-0.319204159	0.160950554
mug96	1.226778311	0.162311092
mug146	0.973775385	0.162311092
gid1	-0.343004412	0.162311092
SPCC297.06c	0.3444885	0.162311092
nup132	-0.186467815	0.164632434
pcd1	-0.26343919	0.164632434
mug63	-0.23158513	0.164632434
SPAC4A8.14	-0.249026957	0.165502661
SPAC22H12.03	0.615618608	0.16637176
mug51	-0.314300081	0.166681421
mcp60	0.368779642	0.166988976
SPBC36.02c	0.407832757	0.166988976
sad1	-0.233040637	0.167199228
mrp51	-0.224730706	0.167203984
gmh6	0.27761932	0.167382523
sfk1	-0.279546452	0.167382523
cit1	0.190943123	0.167716433
SPCC16C4.10	-0.163945211	0.167716433
gap1	0.520534092	0.168871937
ips1	0.343524193	0.168871937
SPCC1393.13	0.460535645	0.168871937
SPAC56F8.15	0.624023231	0.169352193
SPAC212.08c	1.166687604	0.169769647
mrm2	1.181548987	0.169769647
SPBC13G1.05	0.688106655	0.171364672
SPBPB2B2.01	0.854470821	0.174120728
wsp1	-0.343186223	0.175935631
mei3	1.166198256	0.175935631
slp1	0.82186641	0.176166517
end4	-0.345575505	0.176166517
SPAPJ691.02	-0.28212256	0.176166517
psy1	-0.134824136	0.176166517
rec7	0.602623127	0.176166517
SPCC737.05	-0.269135528	0.176166517
rpl3602	0.442082353	0.176900668
pre10	-0.271163113	0.176979994
SPCC613.01	0.426608691	0.179431953
exg3	-0.514071138	0.179752536
SPAPJ695.02	0.700259326	0.180788978
fra2	0.222176858	0.180788978
SPAC24C9.04	-0.243032523	0.181805052
bub3	0.337428298	0.182055546
SPAC18B11.08c	0.308172821	0.183153186
pot1	0.399735212	0.183153186
adg1	0.82153658	0.183153186
nde1	-0.285337673	0.183153186
nak1	-0.251567538	0.183153186
cue2	-0.25000641	0.183153186
fum1	-0.298554889	0.183153186
dhx29	-0.347853993	0.183871444
SPCC1235.01	-0.29270957	0.185278984
cam1	-0.287527131	0.185796626
SPBC18E5.01	0.280158757	0.185796626
rpc53	0.17043973	0.185796626
alg11	0.241697118	0.185885486
mug24	0.477278451	0.185885486
SPAC1834.10c	0.332569413	0.186276483
SPAPB17E12.10c	0.32144575	0.186900044
spn5	-0.354257928	0.186900044
SPAC25B8.10	-0.454750855	0.186900044
SPBC18E5.08	0.423684249	0.186900044
SPBC19G7.18c	-0.301342661	0.186900044
vts1	-0.213368591	0.186900044
dbp3	0.502556075	0.186900044
wtf20	-0.934683018	0.186900044
SPAC19G12.09	-0.527675315	0.187304507
spe1	-0.268869711	0.187304507
gly1	0.256487148	0.188456795
SPAC27F1.10	0.665537345	0.188456795
dml1	0.421896207	0.188456795
rki1	0.373597433	0.188456795
SPCC736.13	-0.530440357	0.188456795
SPCC584.13	-0.524294978	0.189701577
fyv7	-0.245491473	0.190347522
mug133	0.346116898	0.191092579
tfb5	0.282844471	0.191235181
atg1	-0.251851255	0.191235181
mug106	0.439301149	0.191867175
phf1	-0.190235636	0.192183142
grp2	0.27788217	0.195986876
alg12	-0.253835182	0.196693833
esf2	0.437746554	0.196693833
SPAC869.05c	-0.233742591	0.198257238
SPBC887.16	0.899124405	0.198257238
SPAPB24D3.08c	-0.482048807	0.198542569
cce1	1.041735378	0.1997037
arp42	1.194448523	0.202685751
bst1	-0.189436109	0.203316636
acl1	0.237485297	0.204301163
cab5	-0.261057458	0.204301163
pdr1	-1.25055484	0.20435837
SPBC582.08	0.307266693	0.20435837
SPBC1539.02	0.421141427	0.20435837
swt1	0.649383809	0.20435837
atf21	0.581242329	0.20504182
map3	0.579377801	0.206562535
swf1	0.325869032	0.206562535
SPAC13G6.15c	0.278737897	0.209365057
mcp7	-0.493297701	0.210332837
irc6	0.489574939	0.210332837
vma16	0.209677133	0.210894863
SPAC3F10.12c	-0.247627836	0.211842584
ppe2	-0.275185273	0.212059863
cox16	0.514538932	0.212387916
cut4	-0.242627927	0.212531328
arg3	0.28916399	0.212601842
slm1	-0.297034328	0.212609323
mel1	-1.057921569	0.212609323
fzo1	-0.154709895	0.213041054
sdh8	0.282462692	0.213929091
arh1	0.392741675	0.214074946
SPAPB17E12.12c	0.460690996	0.214193139
gpx1	-0.438483203	0.214455157
gep4	0.670304281	0.214912978
pus2	0.297240236	0.215035752
tom6	-0.25173661	0.215232433
ubp12	-0.166127006	0.215232433
php5	0.206194336	0.217025765
pyk1	0.334257488	0.217533568
atg11	-0.31759101	0.220468168
csr102	-0.193570149	0.220749114
mcp3	0.590924951	0.220749114
ofd2	0.315700614	0.220749114
spa1	-0.210081816	0.220749114
mok14	-0.299988816	0.220749114
gfa1	-0.136162092	0.222270298
SPAC1B3.02c	0.362340493	0.222517059
nrl1	0.252967182	0.222958362
pdi3	-0.184254883	0.223372301
ypt7	-0.144301188	0.224064413
fzr2	0.489293214	0.225125947
SPAC1F5.03c	0.280810644	0.225125947
bip1	0.230746737	0.225125947
SPAC29B12.14c	0.472327162	0.225125947
mph1	0.336059548	0.225125947
hse1	-0.215469617	0.225125947
rpl29	0.374149963	0.225125947
SPCC330.03c	-0.4878825	0.226311688
rer1	-0.197229812	0.227198137
fes1	0.27439509	0.22774165
cbh1	0.544626765	0.22863388
rhp41	-0.310829206	0.22863388
hsp9	-0.837534158	0.22863388
tpp2	-0.293583212	0.22863388
SPAC3G6.07	-1.274645453	0.22863388
SPBC19F8.05	0.350135832	0.22863388
ppm1	0.535713697	0.22863388
gst1	0.384422452	0.22863388
rds1	-0.742088942	0.230824308
cbc3	-0.196396114	0.231442724
cut7	-0.209472115	0.232088058
tri1	0.383310565	0.232088058
SPCC1919.04	-0.206409119	0.232781872
abc1	0.189181691	0.234766616
SPBC887.08	0.502407138	0.234881357
pgp1	0.25066415	0.234881357
mam4	0.244715429	0.235624279
vps11	0.26665647	0.235624279
SPAC343.06c	-0.190251357	0.236142989
cdc16	-0.296593009	0.236142989
los1	0.501631132	0.236142989
dbp9	-0.490047257	0.237582627
ptf2	0.338625416	0.239565488
anc1	-0.311607457	0.241420111
jac1	0.503143733	0.241438703
SPBC106.03	-0.304352137	0.241781786
cmk2	-0.245081731	0.242480377
atg8	-0.222668695	0.242480377
rax2	0.406732693	0.243763938
thr1	0.366121259	0.243763938
prp18	0.213279152	0.243763938
urb2	0.323695461	0.24394834
lys12	0.355290132	0.24394834
imp1	0.128877084	0.24394834
SPCC18B5.09c	-0.278969384	0.24394834
nut2	0.246284796	0.244738904
med6	0.423566038	0.246949757
SPAPB2B4.06	-0.256670733	0.247267061
SPBC12C2.03c	-0.30624713	0.248079969
yaf9	0.356722676	0.249125308
fus1	0.666998628	0.249125308
nep1	-0.158915447	0.249125308
mrz1	-0.2542081	0.249125308
ppk18	-0.206336551	0.249938505
SPAC12G12.16c	0.698696951	0.250554374
SPBCPT2R1.04c	0.517315448	0.250554374
dms1	-0.437308528	0.251385441
SPBC1711.09c	0.38499806	0.252777212
sea4	0.1734104	0.254139349
btb3	-0.267778922	0.254139349
tif51	0.460889262	0.254139349
gpi8	-0.211408864	0.254139349
crf1	-0.255920359	0.255301493
SPBC9B6.03	-0.250205085	0.255301493
raf2	-0.160467821	0.255301493
knd1	0.776789389	0.256378245
rrp15	0.400400679	0.257285624
lcp1	-0.248558574	0.257285624
SPAPB24D3.02c	-0.23137878	0.257285624
rpl39	0.411648768	0.257285624
rec10	-0.359439012	0.257887358
mcm7	0.196168463	0.257887358
mug129	0.359745673	0.258120644
taf9	1.064675949	0.259407411
swc4	0.443873562	0.259407411
sqt1	0.526610615	0.259407411
ish1	-0.632477132	0.259407411
pmp31	-0.278080534	0.259407411
nop12	0.611607634	0.260746789
thf1	0.276192464	0.260746789
pth2	0.31890577	0.261522229
rsm1	0.297884224	0.261522229
mpc2	0.25203878	0.262669295
ulp2	-0.209566525	0.262669295
pep12	-0.202830399	0.262669295
gpi1	0.392033565	0.262669295
tal1	-0.27643636	0.264711334
SPBC13G1.15c	0.415071541	0.265777692
lon1	0.134433998	0.266422622
gwt1	-0.224454166	0.267350279
pus9	0.425421372	0.268104978
met9	0.302612073	0.268104978
tif224	0.20873029	0.268568783
SPAC977.15	0.205529339	0.269238261
hpz2	-0.384539767	0.270125066
shd1	-0.211392207	0.270152132
SPAC11E3.14	-0.306453453	0.272260646
his2	0.208787604	0.272297185
pan5	0.397123584	0.272743344
pbi2	-0.658232432	0.272931747
rho3	-0.934339849	0.273218039
smc6	-0.332819784	0.273218039
cta3	0.210927158	0.276631547
shy1	-0.274058646	0.276631547
pex13	0.515756849	0.277277158
SPAP8A3.07c	0.317513047	0.277277158
ada1	-0.145874622	0.27770439
pre9	-0.191210951	0.277822301
xdj1	0.413159916	0.277822301
mug125	0.579339276	0.278196996
ubp8	-0.181907821	0.278659438
SPBC9B6.11c	0.200823389	0.278659438
tfa2	-0.222679825	0.278659438
slf1	0.239289157	0.280039591
alg10	0.380746388	0.280039591
cbs2	0.199400048	0.280039591
SPAC23D3.12	0.401651655	0.280039591
hus1	0.250084321	0.280039591
cdc2	-0.178154381	0.280039591
arp5	0.218425076	0.280039591
ins1	-0.322293838	0.280039591
twf1	-0.194987191	0.280039591
qcr1	-0.222491262	0.280213177
lvs1	-0.330100405	0.28141109
cbr1	0.22146537	0.28141109
SPAC977.12	0.82528562	0.281931997
SPBC115.03	0.287283259	0.281931997
pop7	0.451962161	0.281931997
atg17	-0.188159828	0.282070001
SPCC126.01c	0.379510065	0.282070001
rrp8	0.375135318	0.282277697
fml1	-0.200076226	0.282277697
mtg2	0.331207329	0.282277697
clr4	0.25293862	0.282277697
slm9	0.150202516	0.282889889
cut14	-0.177834417	0.282998281
wtf7	-0.292423554	0.282998281
rad52	-0.177585403	0.284044375
cyc1	-0.272395614	0.284308051
fet4	0.254255419	0.285006196
mrs6	-0.164810623	0.285006196
aim19	-0.32805691	0.285152186
tim15	-0.574685341	0.285340791
rpl2701	0.355086725	0.285340791
sec20	-0.30925358	0.285891506
SPBC1773.16c	0.412830722	0.286207564
SPBC530.08	-0.153015612	0.286376907
frp1	0.627391363	0.287725849
dak1	-0.281463783	0.288628057
rps29	0.542037342	0.288628057
SPCC61.03	-0.205277571	0.288628057
atp5	-0.284170414	0.288628057
tyr1	0.228313533	0.288628057
toa2	-0.16835621	0.289895251
SPAC22H10.02	-0.232760808	0.289917369
SPCC895.08c	-0.260359849	0.290293095
pzh1	-0.257427303	0.291272524
SPAC2E1P3.05c	0.51784937	0.291272524
SPBC582.10c	0.403182536	0.291272524
syj1	0.354629443	0.291272524
SPAC1805.10	0.445925292	0.29148215
cyc3	0.26330158	0.29510332
mug73	-0.296269871	0.29510332
otu2	-0.226533049	0.295163594
SPBC8D2.16c	0.350900217	0.295163594
SPAC9.11	0.238665385	0.295983216
mic60	-0.134486881	0.295983216
lea1	0.234381164	0.295983216
ost2	-0.181317912	0.29716354
glm1	-0.288309732	0.297632134
mxr2	-0.247756676	0.297632134
atp1	-0.189823121	0.299238196
ell1	-0.266382574	0.299238196
pre8	-0.238646943	0.300177957
SPAP11E10.01	0.334137832	0.300556445
trm734	-0.243288489	0.300556445
cdc6	0.258187542	0.300556445
orb6	-0.142349809	0.300598404
SPAC6F6.04c	0.206988152	0.300598404
pub1	-0.199707577	0.300598404
etf1	0.157345578	0.300598404
rpl3601	0.339275209	0.300598404
mad3	-0.321986439	0.300598404
orc5	0.257364086	0.301012903
cwf19	-0.202740155	0.30221586
alg14	0.351999962	0.303408272
dis1	-0.283889885	0.303408272
imt3	-0.220743012	0.303439457
nup60	0.114499626	0.303443523
utp25	0.674230433	0.303443523
apm3	-0.177298578	0.304226285
rpc37	0.162318691	0.305402324
mug122	-0.229434743	0.306054872
ost1	-0.23487886	0.306907642
wdr83	0.466180365	0.306907642
qtr2	0.186360938	0.307072303
SPAC5H10.05c	1.08051879	0.307098271
SPAC2F3.02	0.189598215	0.307098271
tfa1	0.14516218	0.307098271
SPBC14C8.11c	0.769720954	0.307098271
sap10	0.293686934	0.307098271
wtf4	-0.417866997	0.307098271
mae1	-0.216582727	0.307997546
sua1	0.382752423	0.307997546
SPCPB16A4.06c	-0.434521866	0.308183849
pyp3	-0.346226787	0.308467337
SPBC11C11.01	-0.144869832	0.308467337
rpp103	0.334701378	0.308467337
hsp78	0.24043928	0.309994692
eno101	0.754078211	0.31036266
erg31	0.46682355	0.311646069
SPBC17A3.03c	-0.329247062	0.311646069
spc24	0.399739872	0.311646069
sfh1	0.166330555	0.311646069
imp4	0.690793729	0.311880421
SPAC4C5.01	0.543781127	0.312139045
SPAC31G5.21	-0.246030105	0.312386282
pos1	-0.21148084	0.314070422
atp10	0.727671995	0.314718872
rsc58	0.231652084	0.315885078
rho5	-0.338587632	0.315885078
his1	0.258272466	0.315885078
gpd2	0.216884089	0.315885078
sst2	-0.176634948	0.315885078
npc2	-0.293613179	0.315885078
tif213	0.297257708	0.315885078
kin1	-0.184313725	0.315885078
SPBC1289.14	0.702914494	0.315885078
clr2	0.539602209	0.317507484
moc3	0.291330216	0.318148441
mug162	0.290463475	0.318148441
rpa34	0.81579699	0.318148441
pog1	0.509450381	0.318148441
SPAPB18E9.04c	-0.518443294	0.31821965
ayr1	-0.266654296	0.31821965
dtd1	1.739778251	0.318811522
ght2	0.395162918	0.319030562
rps1402	0.397663364	0.319100963
rpl4301	0.290781887	0.319425777
agn2	0.268128616	0.319425777
rsv1	-0.395657093	0.319425777
erg11	0.263309585	0.319729266
SPAC9.02c	0.282189284	0.319729266
pyp2	0.542348605	0.319729266
mok12	-0.379348946	0.319729266
trx2	0.183648027	0.319729266
rpp102	0.325453019	0.319729266
bio2	0.189088382	0.319729266
uba2	0.168888513	0.31973007
trk2	-0.183845238	0.320971865
aco1	-0.217445934	0.320971865
wss2	0.647094996	0.320971865
mis6	0.304044589	0.320978649
pmt3	0.236773159	0.320978649
sec73	-0.187584483	0.321004797
txl1	-0.193647972	0.321004797
mtl3	-0.159208199	0.321004797
gpi12	0.48392117	0.322258916
zpr1	0.458546472	0.322428706
pex19	0.462354977	0.322428706
glo2	-0.23064753	0.322995507
gar2	-0.528285144	0.323143898
saf5	0.276814767	0.323499421
rps1502	0.368708482	0.324011152
ppk38	0.126131659	0.324945604
hif2	-0.15236866	0.325899175
arb1	0.318993437	0.326909632
nde2	-0.283350228	0.326909632
SPAC144.05	0.179309611	0.327380648
sol1	-0.196636661	0.327380648
bgs2	-0.1146806	0.328220788
ubx2	-0.306659131	0.328220788
yar1	0.188194519	0.328220788
SPAC977.14c	0.456746812	0.328308492
nht1	0.32999763	0.328308492
vrg4	-0.275170018	0.328308492
SPAC1B3.08	-0.279079844	0.328308492
saw1	0.489794022	0.328308492
pfk1	0.26432048	0.328308492
slu7	-0.30940684	0.328308492
atp7	-0.281788338	0.328308492
cwf3	0.513798349	0.328308492
agp3	0.299554331	0.328336666
SPBC16A3.12c	0.243086909	0.328961247
ugp1	-0.218222636	0.328961247
med7	0.493841521	0.329057527
sws2	0.280803785	0.329057527
bmt5	0.321636845	0.329057527
abp2	0.227400186	0.330453174
SPBC8E4.03	0.360357207	0.330908389
SPBC1271.14	0.289550537	0.333840741
gle1	0.338148878	0.333855098
SPBC215.01	0.201576751	0.334816245
SPBPB10D8.02c	1.312423646	0.335268955
myo51	0.460697352	0.335268955
SPCP31B10.04	-0.201685279	0.335268955
SPCC2H8.04	0.242322911	0.335268955
SPBC776.06c	-0.174087477	0.335459414
par1	-0.201227841	0.335459414
rpl3001	0.286647254	0.335561308
SPBC1683.03c	0.28630562	0.335561308
dpe1	-0.308708447	0.337176554
spf30	0.162031606	0.337176554
oms1	0.410257202	0.338520197
SPAC11D3.14c	0.526642824	0.339768246
wis2	0.629087592	0.339768246
SPAC607.06c	-0.193128533	0.340891294
pub2	-0.354189538	0.340891294
arc4	-0.245148481	0.340891294
SPAC23D3.13c	-0.166563524	0.340891294
pet2	-0.150584546	0.340891294
bqt4	-0.216789631	0.340891294
mob2	-0.269247402	0.341152632
SPAC6C3.03c	0.349047214	0.341594634
yam8	-0.216352077	0.341598244
csn4	0.143278603	0.341598244
sgt1	0.258273599	0.341598244
SPAC22H10.09	0.253490698	0.341598244
spd1	-0.2406656	0.341598244
red5	-0.176769715	0.341598244
gim6	-0.336067845	0.341598244
mmp1	-0.248627596	0.341598244
SPCC306.11	0.245391018	0.341598244
wtf18	-0.547223766	0.341598244
din1	0.211954999	0.341768046
phb2	-0.232724829	0.341768046
pcl1	0.379889736	0.341786662
clr3	0.199866182	0.342421608
aur1	-0.187460845	0.343094322
SPAPB1A10.05	0.336226562	0.343094322
ecl1	0.397047536	0.343094322
fub1	-0.199560108	0.344530508
SPBPB2B2.19c	0.871357365	0.344530508
csn5	0.28676455	0.344556996
cox6	-0.216568688	0.344556996
php2	0.170466017	0.344733666
snx3	0.218107079	0.344733666
sac12	-0.100583179	0.344735963
ppa3	0.32459836	0.344909663
SPBPB21E7.08	-0.63332459	0.344909663
rcf2	-0.233111701	0.344930124
ice2	-0.145213198	0.344930124
ldb1	-0.264387182	0.344930124
sus1	0.285277524	0.344930124
arg4	0.183718905	0.344930124
hem15	0.343768238	0.344930124
vsl1	-0.191766913	0.344930124
sec31	-0.26026385	0.34633417
dsc3	-0.173053493	0.347206632
pex16	0.208294119	0.347206632
SPCC584.15c	-0.177984458	0.347206632
sap62	-0.193583849	0.347349161
SPBC16A3.17c	-0.210706584	0.347562293
SPBPB2B2.14c	-0.506709567	0.347562293
ski3	0.44745419	0.347931228
SPAC16C9.01c	-0.12465533	0.348326417
sno1	0.275725736	0.348885813
srb10	0.370511788	0.349936392
SPAC513.02	-0.35120319	0.349936392
mes1	-0.211740461	0.350334132
SPBC1773.03c	-0.44053409	0.352094019
mug191	-0.440858342	0.352506314
SPAC1327.01c	-0.152313291	0.352652296
scs7	-0.210369894	0.352652296
SPBC29B5.04c	-0.177336814	0.352652296
kgd2	-0.21157492	0.352652296
rsm25	0.203630303	0.352652296
cut15	-0.280485234	0.353175892
rhp23	0.203906413	0.353395356
cia1	0.236815547	0.353395356
grc3	0.201412934	0.353395356
atp2	-0.164960362	0.353997148
png2	-0.155306541	0.354588513
SPAC6G9.01c	-0.372041868	0.354672651
rex1	0.310436599	0.354672651
nop8	0.41831513	0.354672651
wtf13	-0.344175877	0.354672651
rps802	0.410436648	0.355389991
erg8	1.143868667	0.35548428
rps2601	0.207945154	0.356817078
ral2	0.908249831	0.357064497
ure6	0.233829211	0.35715576
por1	-0.227780028	0.357483571
SPAC977.17	0.281164814	0.357539241
yip12	1.996891805	0.357539241
scn3	-0.197370846	0.357539241
SPAC6G10.10c	1.125475152	0.357539241
sir2	0.249218437	0.357653434
cao2	0.420844568	0.357653434
dcc1	0.335103906	0.359169374
SPAC3H5.11	-0.173834139	0.359169374
exo1	-0.218281514	0.359169374
SPAC29B12.13	-0.527371512	0.359498585
ham1	-0.290039992	0.359498585
atg1801	-0.324617934	0.359724706
met26	0.313511921	0.359925681
pfs2	0.305783276	0.360303841
rhp26	-0.19526982	0.360303841
erd1	0.443650277	0.361923947
SPCC663.18	-0.265032117	0.36285108
cdc123	0.301546071	0.363044408
SPBC1E8.05	-0.170033733	0.363044408
SPCC1450.12	-0.171751532	0.363044408
rrb1	0.392344128	0.363558497
puf5	0.345406546	0.363620205
crp79	0.234823893	0.363620205
ypt5	-0.261283166	0.363620205
bud22	0.412869948	0.363620205
hrp3	0.317268093	0.363620205
vac8	-0.257488179	0.363620205
mcm2	-0.211977498	0.363620205
svf2	0.209317996	0.363620205
SPBC3E7.07c	0.302549246	0.363620205
tif11	0.200670187	0.363620205
SPCC191.06	0.383786816	0.363620205
nrd1	0.253681433	0.364754144
trm2	0.179761693	0.364754144
apn2	0.271758469	0.364754144
arg5	0.320982528	0.364754144
tho7	-0.147236571	0.364754144
spd2	-0.203147242	0.367469414
mtl16	0.19492731	0.367469414
SPAC1565.03	0.326426115	0.36801175
SPBC3F6.01c	0.14341911	0.36801175
SPAC1039.08	0.59944007	0.368104617
SPBC2A9.14	0.305833625	0.368577177
lsk1	-0.138603023	0.369536043
SPAC22A12.17c	0.695612142	0.369705823
snr1	0.534160437	0.369705823
pdf1	-0.210198187	0.370363634
SPAC9G1.07	1.004184809	0.370566154
ppr10	0.322210273	0.370769734
SPBC354.04	0.337218954	0.370769734
eti1	0.162770855	0.371079312
trr1	-0.529883374	0.37167525
SPBC8E4.05c	0.442394208	0.37167525
mug161	0.37045635	0.371863103
mug126	0.195561078	0.371863103
pdx1	0.31280732	0.371863103
tif45	0.166877962	0.372465655
SPCC320.06	0.467222665	0.373239126
not3	-0.222137129	0.37382917
mcm5	-0.17422832	0.375009807
lrs1	0.113426544	0.376799141
mrpl4	0.207720579	0.376799141
naa20	-0.169099598	0.376799141
SPCC285.05	0.168661402	0.376799141
oca2	-0.385179139	0.37711556
mug165	0.697684389	0.377621627
ubc11	-0.214222435	0.378396483
SPAC4H3.06	0.319831551	0.378982622
srp14	0.199419423	0.379709659
arc5	-0.174595877	0.37986793
uap1	0.228473091	0.37986793
SPAC17H9.08	0.385015235	0.381220028
snt1	0.274882504	0.381220028
ubc6	-0.241617168	0.381704393
rok1	0.520352874	0.382207013
mal3	0.136039027	0.382525028
ssu72	-0.256125653	0.382525028
gid8	-0.174036851	0.382525028
erj5	0.194636803	0.382816772
rev7	-0.261940431	0.383061104
rpb1	-0.150656036	0.383314987
rpl1701	0.233756672	0.384471047
ase1	0.111307232	0.384626547
SPAC1093.07	0.228597585	0.384626547
SPAC16A10.03c	0.362181271	0.384911531
hem4	0.324809063	0.38627113
rps403	0.282467888	0.387298848
iss10	-0.143875262	0.388085915
spo2	-0.26638478	0.388085915
pps1	0.239694474	0.388085915
gcv2	0.283069119	0.388562908
SPAC110.06	0.290083632	0.388562908
SPAC1834.13	0.460759252	0.388562908
apq12	0.278036353	0.388562908
klp5	-0.181123364	0.388562908
snf59	0.430796697	0.388562908
tim54	0.288339764	0.388562908
pcf3	0.463354854	0.388992331
SPCC622.15c	-0.24102354	0.388992331
idh2	-0.259060429	0.390118573
SPAC1687.23c	0.611956396	0.390758885
SPAC29A4.02c	0.226627259	0.391337916
spn1	-0.232825306	0.392923068
ftm2	-0.337392297	0.394093959
rhp6	-0.208684994	0.394093959
med20	0.527273951	0.394093959
cgr1	-0.159079458	0.394093959
srs2	0.30038243	0.394093959
idh1	-0.283672542	0.394093959
his4	1.064428442	0.394093959
tti2	0.645905161	0.394093959
rpn6	-0.204149131	0.394186857
sap14	0.186210624	0.394545708
cbc2	0.246079349	0.394545708
esc1	0.305258319	0.396357206
bet3	-0.161495685	0.396357206
hob3	-0.165311178	0.396357206
tlh2	0.456251761	0.396357206
SPCC1529.01	-0.311042257	0.396357206
SPCC5E4.10c	-0.218907079	0.396357206
pex12	0.332908321	0.397026737
fsv1	-0.252576307	0.397026737
cyp1	0.317367498	0.397026737
cpd1	0.34256482	0.397026737
SPBC1683.04	0.36068644	0.397026737
res1	0.18919602	0.397026737
SPBC8D2.18c	0.341257851	0.397026737
cyt1	-0.203413148	0.397026737
ero11	0.089975019	0.397026737
dph1	-0.156764621	0.397026737
SPCC4G3.03	-0.332082964	0.397026737
rxt3	0.125239318	0.397026737
nmd5	0.264092967	0.397026737
aro2	0.17501939	0.397044966
tor1	-0.15334302	0.397279151
dbl8	0.263806031	0.397919426
SPAC31A2.10	-0.22962471	0.397952262
clp1	0.357411697	0.397952262
mcs6	-0.334064806	0.398148848
nup120	0.119650165	0.398552372
gal1	0.325505259	0.398552372
SPCC297.05	-0.120027176	0.398552372
hsp3102	-0.351981409	0.398976296
klp2	0.332331084	0.398976296
cut11	0.111680449	0.398976296
hca4	0.198006402	0.398976296
SPCC1739.08c	-0.607515534	0.399254843
gti1	-0.192486018	0.399465338
fft1	-0.297286153	0.399465338
snu13	0.270107775	0.399465338
yhb1	0.377153873	0.399465338
mug2	0.334241848	0.399465338
ubx4	-0.148007791	0.399465338
naa40	0.278371533	0.399465338
pre5	-0.216201817	0.400088104
mmd1	0.418284744	0.401095472
pro2	0.148286827	0.401126435
vht1	0.203238797	0.401893746
ubi4	-0.19570928	0.401893746
coq7	0.142581569	0.401893746
cwf29	0.131154093	0.401893746
SPAC57A7.05	-0.203192876	0.401978697
SPAC4G8.04	-0.237474197	0.40205055
rfc4	1.01367901	0.40205055
SPAC4C5.03	-0.187961272	0.40205055
cnt6	0.173355804	0.40205055
lip5	0.52504448	0.40205055
rpl1801	0.280825549	0.40205055
hsp104	0.410709661	0.40205055
sec9	-0.185764809	0.40205055
fxn1	0.235666519	0.40205055
emp46	0.209316488	0.402160483
tip41	0.478806854	0.402160483
SPBC16H5.15	2.90293461	0.403303124
nus1	0.242607678	0.403303124
ani1	0.473612184	0.403415917
SPCC1620.13	0.420057695	0.403415917
rps2801	0.337444558	0.403445814
SPAC607.07c	-0.115377734	0.403645214
map1	0.343145689	0.403645214
cti6	-0.277145305	0.403645214
SPAC11D3.18c	0.198210403	0.403870859
SPBC83.12	0.295923691	0.403870859
gef1	-0.143947621	0.403989931
isu1	-0.185156493	0.403989931
SPAC23C4.09c	0.273801894	0.403989931
cwh43	-0.152730478	0.403989931
SPBC1348.05	0.675068263	0.403989931
cdc73	0.112685114	0.403989931
ykt6	-0.165976922	0.403989931
atg20	-0.306268478	0.403989931
cwf20	0.461116007	0.403989931
SPCC576.17c	0.489618052	0.403989931
SPAC11D3.04c	0.419602876	0.404453167
SPAC9.08c	-0.159483917	0.404453167
crm1	0.159808097	0.404453167
mfs1	-0.422885703	0.404453167
mrpl39	0.210348802	0.404453167
SPBPB7E8.02	-0.188819646	0.404886545
med15	-0.205631244	0.405050319
mis14	0.24125471	0.406207391
csi2	0.353793592	0.406207391
set2	0.322923036	0.406207391
meu14	0.44980069	0.406207391
erm1	-0.25444884	0.406207391
raf1	0.402998369	0.406248586
SPBC1198.07c	-0.150263032	0.406940217
mik1	-0.322647644	0.406940217
SPCC132.03	-0.177046693	0.406940217
SPAC8F11.04	0.420395832	0.407006895
trz2	-0.229646798	0.407006895
atf31	-3.505173366	0.407339995
mal2	1.263386655	0.407377375
pvg3	-0.322245911	0.407377375
lub1	0.130615597	0.407377375
cog6	0.215614621	0.407787262
uri1	0.207480745	0.408918784
SPAC6F6.13c	0.424491078	0.411246
tea3	0.208653195	0.411246
rpt1	-0.149764826	0.411246
rpt4	-0.169365184	0.411246
ptc2	0.247947613	0.411246
phb1	-0.14345212	0.411333086
oaa1	0.157851112	0.411665794
tif5	-0.261681954	0.41349907
mtf1	0.400577195	0.41349907
alo1	-0.1438112	0.41349907
SPAC22H10.08	0.221163439	0.41349907
gdt1	1.184513793	0.41349907
SPBC27B12.12c	-0.219013245	0.41349907
hrd3	0.132147243	0.41349907
ort1	-0.115479986	0.41349907
elp5	0.37270137	0.41349907
cdc20	0.404890899	0.41349907
SPBC21C3.03	0.489331735	0.41349907
isa2	-0.280557642	0.41349907
chr4	-0.162336425	0.41349907
hpt1	0.178833201	0.414083229
htb1	-0.406279467	0.414083229
opa3	-0.31100847	0.41466972
SPBC685.03	-0.159766826	0.415440171
ade10	0.189637753	0.415440171
SPAC11D3.19	0.383938955	0.417363145
SPAC644.09	0.130846439	0.418003939
SPBC337.11	0.188820155	0.418003939
mrpl24	0.122797383	0.418003939
tim21	0.213033212	0.418699402
ecm7	-0.189614206	0.419424869
mug56	-0.15227963	0.422619714
cps3	1.362815532	0.422732602
mst1	0.156444488	0.422732602
bud32	0.242522723	0.422876312
psp3	-0.360411228	0.422876312
ppk16	-0.278958083	0.423193296
rng9	0.26214981	0.423193296
sfc1	-0.255337604	0.424726744
rpl801	0.301395031	0.424726744
ath1	-0.169224781	0.424726744
SPBC4.06	0.124038839	0.425087338
rad17	0.470627691	0.42575749
SPAC186.04c	0.735766586	0.42575749
tfb4	0.192129526	0.42575749
rps1601	0.263187604	0.42575749
SPBC25D12.06	0.154614604	0.42575749
dbl1	0.166582225	0.42575749
mat1-Mc	0.75444322	0.425816723
tho2	0.199655066	0.425921272
whi2	0.243708674	0.425921272
rpl42	0.243877777	0.425921272
abo2	0.342729744	0.425921272
SPBC28E12.02	0.353369274	0.425921272
prp16	-0.152407417	0.425921272
gad8	-0.215411399	0.425921272
hfl1	-0.127800299	0.426086246
adh8	0.214351077	0.426249489
byr2	0.240480627	0.426249489
tef101	0.259679419	0.426249489
efm3	0.326413245	0.42740726
SPBC337.02c	-0.18233305	0.42740726
rpn11	-0.214888496	0.428093255
pex3	0.165529796	0.428093255
hhp1	-0.19761571	0.429213417
wbp4	0.287842071	0.431153798
lid2	0.357498741	0.431153798
rtt109	0.325846955	0.432715906
SPBC530.11c	-0.197190823	0.436688826
lys3	0.217111254	0.436936503
SPAPYUG7.05	0.103075142	0.436936503
fmd1	-0.21218616	0.437351765
sro7	-0.150668142	0.43849247
mip1	-0.15357769	0.43849247
SPCC162.02c	0.188246571	0.43849247
SPAC9G1.14	0.515052269	0.439198061
cch1	0.206521307	0.439198061
rpl2502	0.232974113	0.439198061
nuc1	0.488609766	0.439198061
aro1	0.18736116	0.439290216
rpp201	0.287435898	0.440614143
hta2	-0.460969826	0.442782581
tfg2	-0.139940761	0.442782581
rps2501	0.288433399	0.442782581
mub1	-0.132959218	0.442782581
ynd1	0.242280805	0.442782581
SPAC1687.17c	-0.169212063	0.443077776
nop56	0.206814508	0.443077776
SPCC191.01	-0.398790064	0.443547235
cki3	-0.126873695	0.443656973
cid1	-0.293485657	0.443656973
ste4	0.302483628	0.443971314
swd22	-0.180637044	0.443971314
trp2	0.187410581	0.443971314
prr1	-0.124750331	0.443971314
SPAC29E6.06c	0.108779693	0.443971314
rmn1	-0.151000979	0.443971314
cut3	-0.238129069	0.443971314
nif1	-0.269699809	0.443971314
lac1	0.159483741	0.443971314
pre3	-0.226332494	0.443971314
fah2	-0.442668987	0.443971314
mug168	-0.413322562	0.444430537
fan1	0.395947011	0.445042756
pup1	-0.199195676	0.445152498
SPAC6B12.07c	-0.135368049	0.445408308
mug5	0.380015314	0.445748087
abz1	0.419035897	0.445748087
pex1	0.401243593	0.445748087
pof2	-0.120330522	0.446289081
msp1	-0.093797873	0.446289081
rdl1	0.21840903	0.446689496
rsm10	0.32326613	0.446689496
rps2201	0.313850825	0.446822377
SPBC36.11	-0.184872824	0.447128569
rrs1	0.351427652	0.447128569
ags1	-0.13497544	0.447128569
rpl3703	0.232448559	0.447857419
cem1	0.198967435	0.448363146
gpm1	0.486804826	0.449197147
pst1	-0.257548549	0.449197147
SPCC16C4.21	0.449651075	0.449197147
ppc1	0.251116811	0.449197147
sua7	0.462978845	0.45072165
pof13	0.435323651	0.45072165
plg7	0.169714066	0.45072165
scr1	-0.201188294	0.45072165
sof1	0.560725494	0.45072165
anp1	-0.159429244	0.451209673
etr1	-0.238875705	0.451587557
SPBC17A3.08	0.335003516	0.451641544
SPAC18B11.11	0.170105501	0.452048028
ubp5	-0.108482993	0.452048028
sec1	0.398218299	0.452644265
rgs1	0.274917706	0.453534517
SPBC216.03	-0.302363482	0.453534517
rpa43	0.337600725	0.453534517
emp70	-0.216721449	0.453841975
fkh2	-0.136528565	0.453841975
mug177	0.310162109	0.454420052
mid2	0.170530889	0.455162215
puf2	-0.194555925	0.455162215
dip1	-0.135065565	0.455162215
cyr1	-0.144957901	0.455162215
SPBC21.03c	-0.770376059	0.455162215
mss51	-0.203714702	0.455642756
SPBC1348.08c	1.011524957	0.455642756
bch1	-0.143090388	0.455642756
elf1	0.186446691	0.45590302
gid9	-0.272189863	0.45590302
lsc2	-0.256461422	0.45590302
ftp105	-0.189803877	0.456695183
mrpl17	-0.146562547	0.459011336
saf2	-0.137791567	0.459557271
SPAC1A6.01c	0.145058576	0.459574521
gcn20	-0.205934473	0.459574521
SPBC4B4.11	0.508458627	0.459574521
usp109	0.148533449	0.459574521
sec15	-0.217995769	0.459574521
cyk3	0.229969624	0.460573678
xrc4	-0.18727308	0.460573678
SPAC30C2.03	0.253322661	0.460573678
dad4	0.506276033	0.460573678
SPCC1494.01	0.205267805	0.460573678
SPAC1002.20	0.664575164	0.46110462
shm2	0.151541026	0.46110462
mcl1	0.099553219	0.46110462
mrc1	-0.122328671	0.46110462
mnn9	-0.122029768	0.46110462
rga6	-0.091901138	0.46110462
gsf1	-0.193756536	0.46110462
SPBC418.02	0.344069618	0.46110462
srb4	0.76142224	0.46110462
vps1301	-0.204034387	0.46110462
tda1	0.197167386	0.46110462
qrs1	0.099492108	0.46110462
mto1	-0.223631491	0.46110462
mdn1	-0.270449244	0.46110462
mug150	0.657531724	0.461492723
SPAC926.02	0.184094546	0.462137619
zip3	0.153143741	0.462137619
hub1	-0.239212435	0.462137619
lam2	0.25126604	0.462137619
SPCC1442.04c	-0.276477113	0.462137619
SPAC15A10.07	-0.201662062	0.462912079
SPAPB24D3.07c	-0.311462871	0.463067373
mug37	0.378761123	0.463067373
phx1	-0.195333968	0.464225518
sgo2	-0.183164713	0.464225518
prp10	-0.104787702	0.464225518
cmc1	2.062134764	0.464225518
ppk29	0.147793485	0.464225518
yrs1	0.115618278	0.464225518
lto1	0.243083468	0.464225518
trm402	0.364682133	0.46453405
hfi1	0.224913396	0.46453405
SPCC14G10.04	-0.195910793	0.464611195
mmi1	0.214494095	0.465258212
rdp1	0.316918311	0.465540462
dph4	0.333026353	0.465540462
mnl1	0.141905558	0.465540462
Tf2-7	0.469709056	0.465540462
SPAC869.01	0.662688962	0.465540462
fis1	-0.156200708	0.465540462
sdh7	-0.221242022	0.465540462
ppk26	-0.195299094	0.465540462
ppk21	-0.135244893	0.465540462
cnd2	0.114279509	0.465540462
ubc1	0.211975167	0.465544189
srm1	0.180717311	0.46559968
elg1	-0.163551769	0.46667713
car1	-0.263291786	0.466857895
SPAC4H3.03c	-0.309650373	0.467203952
pku70	0.129136225	0.467203952
taf12	0.117777899	0.467787687
dph7	-0.118860826	0.467787687
vps53	-0.156002158	0.468086906
arp9	0.118198556	0.468086906
btb2	0.15655191	0.468086906
SPBC1703.13c	-0.239998187	0.468086906
nse2	-0.221070715	0.46811825
rpn1302	-0.207549003	0.46811825
SPAC4H3.04c	-0.279273141	0.468255308
yih1	0.189870625	0.468255308
rps2502	0.282148935	0.468255308
cdc37	0.46186129	0.468255308
say1	0.515686431	0.468255308
ago1	0.196520313	0.468255308
rml2	-0.143260919	0.468255308
efm2	0.164709355	0.468255308
SPBC16E9.19	-0.931528177	0.468626738
SPAPB1E7.08c	-0.259900281	0.470688032
ppk33	-0.213842878	0.470775519
erg1	0.243356553	0.471228233
cwf23	-0.129572602	0.4716213
rst2	-0.161999731	0.472165291
mpp6	0.28658779	0.472165291
SPBC651.04	0.367483464	0.472165291
SPAC869.03c	-0.354195565	0.47313515
cwf11	0.264895494	0.47313515
ret2	-0.163753691	0.47313515
snd1	0.190672197	0.47380532
SPBC146.02	0.255293065	0.474500786
epl1	-0.15099649	0.47504641
SPAC18B11.03c	0.126434161	0.475713133
tfs1	0.192515452	0.475713133
mug115	0.270236786	0.475746759
pcs2	0.290825705	0.475746759
atp14	-0.188237706	0.475746759
rav1	-0.116198539	0.475746759
mrpl37	-0.200099393	0.475746759
eaf1	-0.20260807	0.475746759
sck1	-0.142799248	0.47603684
yip5	-0.1112239	0.47736629
ssl3	-0.128818892	0.477786854
cys11	-0.134271704	0.477786854
yea6	0.355374337	0.478154182
rpp101	0.293861372	0.478154182
SPAC17A2.11	-0.336062465	0.478154182
rpn502	-0.190637757	0.478154182
spf38	0.177305699	0.478154182
rpl1101	0.271135973	0.478504285
got1	-0.20075631	0.478686068
pga2	0.157772077	0.479994969
rrp4	0.15720095	0.480724978
SPCC794.03	-0.202352435	0.481579369
atp16	-0.208741393	0.485226813
tim13	0.271118688	0.485644027
bqt1	0.520506585	0.485922503
arg82	0.29092469	0.486130986
otg1	0.202231368	0.486361531
sec72	-0.091958177	0.486361531
prp38	-0.202627502	0.486361531
swi6	0.185351505	0.486863284
mri1	0.23996716	0.486863284
prp11	0.496591027	0.486863284
rpn501	-0.158467003	0.488123778
tif212	0.128827769	0.488123778
SPAC1F7.10	0.250789931	0.488123778
tor2	-0.13157346	0.488123778
otg3	-0.098710618	0.488123778
uro1	0.402319408	0.488123778
efr3	-0.146007591	0.489326656
SPCC70.10	-0.18713973	0.48991834
pgr1	-0.160968334	0.490363189
get1	0.273163233	0.490363189
pmp20	0.461211971	0.490363189
SPAP27G11.14c	0.20721162	0.490639438
cms1	0.477985191	0.490639438
trs31	0.151324023	0.490955367
SPBC3H7.08c	0.408102163	0.491245454
arg12	0.325013582	0.491759392
SPCC1259.16	0.309553006	0.491759392
hsp3104	-0.389338512	0.492012752
SPAC1399.01c	0.211615204	0.492012752
sec10	-0.154286006	0.492012752
gdt2	0.131548987	0.492012752
dbl7	-0.223717585	0.492012752
SPBC15C4.02	0.116132367	0.492012752
prp43	0.295925111	0.492012752
SPCC4B3.06c	-0.263283591	0.492012752
psd1	-0.083331376	0.492204136
leu1	0.242034443	0.492204136
ppr1	-0.112088175	0.492204136
pdp2	-0.122104991	0.492204136
ybt1	-0.299337083	0.493945897
spp2	0.106135071	0.494077906
mid1	0.305679584	0.494221556
acp2	0.251941373	0.494253892
hcs1	-0.207341612	0.494253892
kms2	0.167964978	0.494253892
uch2	-0.19762108	0.494253892
ksp1	-0.225816362	0.494253892
SPBC23G7.14	-0.176866664	0.494253892
spp1	-0.109751151	0.494338764
SPAC9E9.04	-0.196288795	0.494338764
pex7	0.318215965	0.494338764
SPCC61.05	-0.286001681	0.494338764
SPAC11H11.03c	-0.161137516	0.494360507
rsc9	0.183385202	0.494360507
tcb1	-0.123036075	0.494360507
mrpl22	1.962036323	0.494360507
sen2	0.67671107	0.495713036
mce1	0.264239328	0.495713036
rer2	0.102886336	0.495938245
akr1	0.125357555	0.497189417
sen1	-0.202053249	0.497189417
dbp8	-0.353829697	0.497189417
nup186	0.458518866	0.497189417
sfc6	0.170253906	0.497415506
cid14	0.309738414	0.498574514
ned1	-0.188632242	0.498574514
tim44	0.265258729	0.498574514
gcn2	0.189030863	0.498574514
rft1	0.249734189	0.498574514
SPCC622.11	-0.285940512	0.498574514
ptb1	-0.736011752	0.500425796
nhe1	0.132059298	0.500522897
SPAC637.03	-0.412964852	0.501405284
cdc4	-0.11831593	0.501405284
utp3	0.36939194	0.501775174
cbp1	0.194740947	0.501775174
bye1	-0.168268497	0.502314195
pka1	-0.274057044	0.503597276
tol1	0.147448548	0.503921033
gpl1	0.288057481	0.503996023
bhd1	1.382570625	0.503996023
gut2	-0.173685762	0.505884688
SPCC569.05c	0.206769723	0.505884688
SPAC13C5.04	0.174097007	0.50631796
spo15	0.299228943	0.50631796
cwf2	-0.140901584	0.50631796
apc11	-0.234979721	0.50631796
avt3	-0.182740526	0.50631796
icp55	-0.235138038	0.50631796
dbp7	0.347389402	0.50631796
sld5	0.310246046	0.50631796
rpl3201	0.207427989	0.50631796
SPBC354.07c	-0.182372051	0.507221963
mpr1	-0.118016592	0.507657052
rps1702	0.239116397	0.507657052
glo1	0.212959668	0.507697939
SPBC215.06c	0.429749088	0.507885432
vps55	-0.234998886	0.508849537
rsm19	-0.231956427	0.508849537
gpa2	0.166500552	0.508849537
sre2	-0.154504722	0.508849537
srp1	0.210929759	0.508849537
rpl3401	0.212484322	0.508954575
tap42	-0.200489962	0.509188004
vps38	-0.167539857	0.511104224
ect1	0.148721575	0.513524254
pda1	0.114180053	0.513524254
pch1	0.132779587	0.513524254
psi1	0.401842361	0.513524254
ras1	0.782554334	0.514017358
arc3	-0.143180096	0.514822142
did2	-0.113831866	0.515053109
hrk1	0.120987227	0.516658005
tco1	-0.200135688	0.516658005
vps901	-0.111059267	0.516658005
img2	0.214224253	0.516983483
mug105	0.164227207	0.517748327
hit1	0.191402302	0.517787478
usp104	-0.140922978	0.517787478
rps1801	0.192526056	0.517787478
upf2	-0.091093111	0.51795641
sec62	-0.087314544	0.51795641
srb7	-0.231035321	0.51795641
bsu1	-0.176742176	0.518300519
mug157	-0.21530029	0.518300519
nas2	0.167914363	0.518489962
bgs4	-0.113840011	0.519346011
SPAC23H4.13c	0.184464302	0.519769385
ctf8	0.300864067	0.51998267
rap1	0.144478226	0.520031885
pet127	-0.189909644	0.520031885
kei1	-0.158473207	0.52161144
set6	0.318515949	0.52161144
prp45	-0.11214531	0.52161144
iec5	-0.160304236	0.521653555
pwp1	0.400568582	0.521749909
dad2	-0.216022922	0.522651473
ggc1	0.178171933	0.522906436
psd3	0.771368518	0.523913466
ckb2	-0.111713523	0.525286695
mrps16	-0.206067674	0.526187431
mme1	-0.200742358	0.526187431
sle1	-0.133911798	0.527575799
msh3	0.134968274	0.528345808
syb1	-0.172460904	0.528899733
caf16	0.213478238	0.528899733
pdb1	0.208505055	0.528899733
ssn6	-0.256332898	0.528899733
SPCC63.06	-0.165922512	0.528899733
npl4	-0.153766812	0.528938416
SPBC365.16	0.194486838	0.528938416
osr1	-1.150026567	0.528938416
trm82	0.30408699	0.528976409
oxa101	0.127094446	0.529194694
SPAC1952.04c	-0.133021939	0.529194694
SPBC21B10.02	-0.126344837	0.529194694
ppr7	-0.118983863	0.529194694
SPCC191.03c	0.29258208	0.529194694
SPCC18.03	0.360231866	0.529194694
SPAC29A4.09	-0.121912864	0.529322923
aif1	-0.365185919	0.529322923
SPCC613.02	0.250654043	0.530439966
msc1	-0.108356852	0.530662739
dus1	0.098499371	0.531204484
rpn12	-0.17041606	0.531352695
omh1	-0.165575515	0.531408969
scp1	-0.114516222	0.531408969
gst3	-0.39625174	0.531619788
SPAC4A8.02c	0.183460883	0.531680294
ptr3	-0.130382064	0.531680294
cip1	-0.124269938	0.531937713
tim11	-0.148193389	0.532022805
rpl2702	0.300140127	0.532022805
pcp1	-0.143340819	0.533132795
cdc42	-0.129740156	0.533512014
rif1	-0.111653118	0.533512014
mag1	-0.217658246	0.533512014
rpl1102	0.246002359	0.533512014
mug20	-0.35839926	0.533512014
SPBP8B7.32	0.349307613	0.533512014
pfl5	0.135865455	0.533512014
tum1	-0.21895709	0.533512014
rox3	-0.088780399	0.533512014
fnx1	0.171306739	0.533513457
rem1	-0.340284162	0.534249044
SPCC1827.07c	-0.159887214	0.5343155
prh1	0.320521416	0.535055698
meu18	0.217447208	0.535055698
SPBC3E7.09	0.188558874	0.535055698
mug178	-0.117443922	0.535055698
nup44	0.151438426	0.535570304
SPBC23G7.10c	-0.491412368	0.535661977
SPAPB8E5.10	0.382155031	0.535833476
pol5	0.464261911	0.535939906
SPAC17A5.19	0.234594228	0.53751296
ima1	-0.217067188	0.537529291
SPAC1296.01c	-0.093812537	0.538145626
SPCC663.15c	-0.193801205	0.538519283
pxa1	-0.296713049	0.5404011
trm9	0.265869938	0.541765818
smg1	0.157192432	0.541810485
gup1	-0.27659722	0.541900234
hhp2	-0.159884621	0.541900234
sdh2	-0.097008593	0.541900234
pkp1	-0.144316193	0.541900234
pan1	-0.113814743	0.541900234
bgs3	-0.105320627	0.541900234
ivn1	0.34259815	0.541900234
sfr1	0.31218545	0.541900234
cay1	0.194571804	0.541900234
rpl701	0.226135588	0.541900234
rkr1	-0.131660559	0.541900234
pil1	-0.31469297	0.541900234
pus3	0.21664874	0.541900234
rsm18	0.220746229	0.541900234
trp1322	0.202798067	0.541900234
lys9	0.177194683	0.542086193
ctr1	-0.187615601	0.542680299
alg1	0.133886269	0.543141403
atp12	0.226804164	0.543141403
aru1	0.411556499	0.543141403
tom70	-0.086492382	0.543141403
SPAC7D4.08	0.209747181	0.543141403
cdc24	0.127635658	0.543141403
mfm2	0.307345383	0.543141403
rad25	-0.20122204	0.543141403
SPAC2F3.16	-0.156530541	0.543141403
mug95	0.293637195	0.543141403
ura5	0.221280874	0.543141403
lsm3	-0.194706205	0.543141403
orc6	-0.192613023	0.543141403
ste13	-0.131519162	0.543141403
eaf7	0.189159443	0.543141403
dfp1	-0.167414449	0.543141403
srp21	0.237482134	0.543146049
SPAC6F6.11c	0.143094682	0.543146049
pom152	-0.126320851	0.543146049
ppm2	0.280065367	0.543146049
SPAC23H3.11c	0.136399395	0.543740209
srp68	-0.346933822	0.543740209
spt8	0.147256241	0.543867274
SPBC6B1.03c	0.30264138	0.543867274
erg24	-0.123229617	0.543867274
rfc3	0.227916208	0.544444722
cmt1	-0.310880312	0.545391321
cct5	0.078645641	0.545860509
lcp5	0.454398624	0.546731157
miy1	-0.13827595	0.546731157
mre11	0.231109294	0.546731157
pof14	0.369604342	0.546731157
tpz1	0.128980505	0.546731157
SPBC1773.04	-0.284344149	0.546731157
med14	-0.421054757	0.546731157
rps21	0.216511967	0.546731157
caf5	0.718624749	0.546731157
ump1	-0.187462431	0.546731157
SPAC343.21	-0.315197517	0.547206576
rps901	0.248463332	0.547544678
mdm28	-0.195477257	0.54778436
pop4	0.220124564	0.54778436
SPCC11E10.01	0.126841154	0.54778436
tif222	-0.135010138	0.547865721
SPBC21C3.12c	0.231488069	0.548458034
ppi1	-0.231052505	0.550209745
nup85	0.146753687	0.550258866
dcp2	-2.033848171	0.550974318
cys2	0.237875566	0.550974318
ctf1	0.178698095	0.550974318
med31	0.167307303	0.550974318
dpb4	-0.10862029	0.552118046
vrp1	-0.216546177	0.552234001
coq11	0.164076482	0.552566678
rps2402	0.209872642	0.552748473
tom7	1.295218569	0.552840475
SPBC19C7.04c	-0.202249357	0.552840475
SPBC21C3.14c	0.153045819	0.552840475
pku80	-0.107955805	0.552840475
pof12	-0.123895782	0.553356393
meu23	0.331035846	0.553458225
SPAC922.03	0.299310418	0.553475897
obr1	-0.318852873	0.553549685
SPAC1A6.11	0.231965519	0.553799915
atp18	-0.174202971	0.55396522
ubp11	0.317928512	0.554401811
SPAC24H6.10c	0.173276989	0.554422405
SPACUNK4.17	0.305028591	0.554682182
hdd1	0.10844163	0.554811653
cdk9	-0.10975551	0.556009654
rpl1702	0.173677416	0.556009654
tpt1	0.207832232	0.556381049
bsp1	0.148263988	0.556381049
pex5	0.1662386	0.557024465
mmt1	0.363005404	0.557024465
vps36	0.193499378	0.557236004
tim18	-0.189226935	0.557737107
atp17	-0.155912251	0.557960019
toe4	0.238886115	0.558365981
pdx3	0.236180696	0.560211973
apm4	0.212517808	0.56156032
npg1	0.183571781	0.56156032
spt7	0.231060701	0.562137494
SPBC428.10	-0.243139474	0.562384407
rrp16	0.379564375	0.56360764
sls1	0.199644373	0.56360764
atg2	0.273926494	0.564070313
pir2	-0.18891353	0.565663769
mtl1	0.212166649	0.567126944
red1	-0.210460595	0.567126944
SPAC26F1.08c	0.155560549	0.567126944
ccq1	0.123127912	0.567126944
rmt2	0.170874264	0.567430772
pam1	-0.138951135	0.567430772
can1	0.175493564	0.567430772
rpc34	0.356468681	0.568597447
rpl1002	0.183244286	0.569886994
atp25	-0.113440191	0.570435749
nod1	0.228387618	0.570532476
cwf12	0.648066583	0.570532476
cyp9	0.327135791	0.571406513
gbs1	0.159650298	0.571406513
dcr1	0.217280764	0.571406513
are2	-0.21033923	0.571406513
mic19	-0.143331843	0.571632756
mrps9	-0.083144142	0.57247492
mrp11	0.160748832	0.572802751
rpb11	-0.088624733	0.572802751
ely5	0.231471538	0.572802751
nxt3	0.162543339	0.572802751
SPAC824.09c	-0.165576709	0.573519564
SPBC1652.02	0.111833039	0.573519564
vph2	-0.126073146	0.573519564
SPAC630.12	-0.148545703	0.574372438
csn1	0.264919943	0.574708229
taf6	-0.143964414	0.574708229
gcv3	0.18608628	0.576094952
pol4	-0.39758363	0.577085195
SPAC4A8.06c	0.227304631	0.577085195
SPAC644.13c	0.327570415	0.577085195
tfb1	-0.129397805	0.577085195
hsp3105	-0.270240553	0.577085195
his5	0.167445914	0.577085195
art1	-0.117511282	0.577085195
arp1	0.202056876	0.577085195
vid27	-0.178778039	0.57725609
mug45	0.236509655	0.577515743
cox9	-0.155602772	0.577647762
rpl35a	0.218761789	0.579322207
tvp15	-0.171438978	0.579515109
ebp2	0.202704879	0.579515109
SPAC4G9.22	-0.286583008	0.579515109
SPBPB21E7.10	3.735495246	0.579515109
dip2	-0.312816003	0.579515109
swi10	0.34295815	0.579515109
alp16	0.130530311	0.579515109
mrpl31	-0.227555252	0.579515109
bet4	0.234321182	0.579515109
SPAC2C4.08	0.203068136	0.580574943
SPCC1322.10	-0.173707979	0.581324202
ofd1	0.193802893	0.581953267
rsv2	-0.206606142	0.581953267
brl2	0.256261553	0.581953267
sec16	-0.158802137	0.582189318
fab1	1.176761453	0.582189318
SPCC550.08	-0.214955496	0.582189318
SPAC29A4.17c	0.429284019	0.582509556
avt5	0.214014477	0.582921423
gda1	0.139139705	0.582993179
ndc80	-0.115848252	0.582993179
atx1	-0.176775251	0.583191444
isa1	-0.084398712	0.583191444
SPAC1399.02	0.200550158	0.584031016
SPBC660.05	-0.805789869	0.584449341
aim21	-0.205547041	0.584449341
pom1	0.11875349	0.584521293
mdb1	0.263510922	0.584521293
slx4	0.24827176	0.584521293
pos5	0.201540142	0.584521293
grp1	0.088070235	0.584521293
rfc5	-0.186672629	0.584521293
atg7	-0.187162924	0.584521293
SPBC1778.09	-0.087962686	0.584521293
eif6	0.203660594	0.584521293
mrm1	0.196070003	0.584521293
pmd1	-0.165326715	0.584521293
rib5	-0.288444753	0.584521293
gmh2	0.073934586	0.584693264
SPAC222.13c	0.129557831	0.584693264
SPBC83.05	-0.12614902	0.584693264
cns1	0.138136573	0.585373928
dpb2	0.150967878	0.585373928
SPCC13B11.03c	0.228410154	0.585373928
SPCC663.08c	-1.031865975	0.585373928
SPBC29A10.16c	0.581128383	0.585486116
mdj1	0.124844006	0.585486116
pan6	0.211781759	0.585515725
aes1	0.471970005	0.585650663
pcn1	0.187519395	0.585650663
lar1	0.252283406	0.58609791
mug16	-0.092027925	0.58609791
mak10	-0.362209009	0.58609791
pgk1	0.474140747	0.58609791
adl1	0.228955069	0.586350302
cbf11	0.189839644	0.586888364
mog1	0.210403483	0.587331426
tif221	-0.12124536	0.588055249
mdm35	-0.118428201	0.588206799
msi2	-0.161420891	0.588694762
mtr10	-0.225843398	0.58921733
SPBC15C4.04c	0.229156684	0.58921733
ppk1	0.295234521	0.589272398
chc1	-0.111848025	0.589272398
SPAC23A1.14c	-0.315961099	0.589272398
SPAC12B10.02c	0.112791696	0.589272398
sap145	0.198990026	0.589272398
ptn1	0.146751352	0.589272398
SPCC23B6.01c	-0.152195687	0.589272398
SPAPB1E7.04c	0.164343731	0.589658691
SPBC800.14c	-0.245511941	0.589658691
mit1	0.317535347	0.589658691
tti1	-0.086211361	0.589658691
gor1	-0.185037067	0.589663463
nop58	0.144573526	0.59121467
utp16	0.280427277	0.591644339
fil1	0.173549359	0.591644339
vps16	0.204914389	0.592361884
tho5	0.166772137	0.592361884
rix7	0.311274345	0.592361884
aca1	0.471915745	0.592439042
mra1	0.1279948	0.592686661
pcy1	0.111694383	0.592686661
ssr4	0.170501948	0.592887747
opy1	-0.217491804	0.592887747
top1	0.294414983	0.593781905
ppk8	-0.178022543	0.594526168
mug132	0.176001899	0.594526168
sbg1	-0.070554844	0.594526168
ask1	-0.132873968	0.594535267
SPBC21H7.03c	-0.167276795	0.594535267
SPAC683.03	0.772534334	0.594985344
ght1	-0.233809396	0.594985344
SPAC2G11.09	-0.161422142	0.595825167
spg1	-0.098359543	0.596519724
SPBC26H8.11c	-0.247536161	0.596689044
SPCC191.10	-0.765874961	0.597422847
omh6	-0.120192682	0.597577289
SPAC2C4.09	-0.11071476	0.597577289
SPAC105.02c	-0.141616274	0.597738297
mrp10	0.191808885	0.59783798
SPBC660.06	-0.147338168	0.59783798
tfg1	-0.118474499	0.59783798
nup40	-0.147648002	0.598553228
cft1	-0.118839541	0.59895671
SPCC1672.11c	-0.101969784	0.59895671
SPAC3C7.04	0.166514305	0.600080232
rsp1	0.268196931	0.600080232
smp4	-0.377324913	0.600080232
SPBC19G7.04	0.318492306	0.600410648
SPAC29E6.09	-0.226498602	0.601083063
cwf16	-0.161743799	0.60133139
och1	0.167496164	0.60133139
SPAC14C4.04	-0.16774047	0.60133139
SPBC1198.05	0.132879954	0.60133139
pmp3	-0.241456454	0.60133139
cdc27	0.135394673	0.60133139
mad2	0.188320981	0.60133139
sog2	-0.090618263	0.60133139
tad1	0.333004221	0.60133139
atp23	0.162333348	0.60133139
nse5	0.154148255	0.601402655
slh1	0.179294031	0.601402655
ams2	0.389532045	0.601402655
ade3	0.124597372	0.601615612
spn2	-0.120494654	0.6026747
fsh2	0.35717558	0.6026747
pib1	-0.085462471	0.6026747
mrpl38	0.138330547	0.6026747
erg4	0.141369142	0.602932911
mis17	-0.095862528	0.602932911
arp8	-0.208511439	0.603128044
ypt71	-0.149890583	0.603128044
cha4	0.250080825	0.603128044
stt3	-0.106131359	0.603128044
wdr8	0.222374195	0.603670044
yfh7	0.176903123	0.604163018
nhp6	-0.259543047	0.604163018
faf1	0.19086142	0.604163018
rps1101	0.252545334	0.604163018
vps29	-0.163323685	0.604163018
rpl2801	0.259784881	0.604163018
psl1	0.227021041	0.604163018
ria1	-0.192405251	0.604163018
cek1	-0.189083002	0.604163018
fig4	1.234406753	0.605821778
vps902	0.151545581	0.605821778
tsf1	0.153550259	0.6061376
coq3	-0.112402975	0.606950694
pnn1	0.203992035	0.607531822
cwf15	-0.163318742	0.607956114
rpc40	0.295081102	0.607956114
not1	-0.156338136	0.608031016
rpl1602	0.253386599	0.608149377
taf4	1.045974507	0.608489159
chl1	0.142029056	0.608489159
arp6	0.264847731	0.608489159
vps32	-0.112202176	0.608735119
sck2	0.245241096	0.608735119
SPBC409.08	0.132309139	0.608735119
rpl2101	0.189994371	0.608735119
bpl1	1.282590412	0.608735119
SPAC4G9.19	-0.268428987	0.608905147
mug147	-0.375058795	0.609000163
ctl1	-0.119232781	0.609000163
SPAC20G8.02	0.364982965	0.609700721
atg6	-0.18818718	0.609700721
osh3	-0.196438338	0.609700721
cka1	-0.152273527	0.609700721
utp24	-0.262291113	0.609700721
isd11	0.172262693	0.609700721
shu1	0.553260124	0.609701446
pdi2	-0.113167468	0.609701446
dia4	0.117649262	0.609701446
hip4	0.209764938	0.609701446
SPBC20F10.02c	0.110134203	0.609701446
gpt2	0.150064419	0.60973168
pca1	0.116637678	0.60973168
hbs1	-0.1113585	0.610360941
ppk15	-0.104897541	0.61044392
puf6	0.296038918	0.61044392
abc2	-0.091422816	0.610506444
mms1	0.108778729	0.610981517
qcr8	-0.168053215	0.611442544
rpn15	-0.151123165	0.611442544
def1	-0.198892137	0.611442544
ilv1	0.155540174	0.611442544
mug99	-0.147714611	0.611615129
SPAC27D7.09c	0.306781226	0.613004317
SPBC3B8.04c	-0.084816722	0.613181415
[truncated: 2,643 more rows]
